# Supplementary material for: Event-triggered MPC-PID based trajectory tracking control for differential drive mobile robots
Source: PLoS One. 2026 Jul 29;21(7):e0354699. doi: 10.1371/journal.pone.0354699 (PMC13419250; doi:10.1371/journal.pone.0354699)
Supplement: S1 File — (ZIP) [file pone.0354699.s001.zip]

Archive with 9 entries (9 files):
- ETMPCPID_monte_carlo_double_summary.csv
- ETMPCPID_monte_carlo_eight_raw.csv
- ETMPCPID_monte_carlo_eight_summary.csv
- ETMPCPID_monte_carlo_results.mat
- ETMPCPID_trigger_sensitivity_results.mat
- README.txt
- ETMPCPID.m
- ETMPCPID_fair_logged_results.mat
- ETMPCPID_monte_carlo_double_raw.csv
