# Supplementary material for: Event-triggered MPC-PID based trajectory tracking control for differential drive mobile robots
Source: PLoS One. 2026 Jul 29;21(7):e0354699. doi: 10.1371/journal.pone.0354699 (PMC13419250; doi:10.1371/journal.pone.0354699)
Supplement: S1 File — (ZIP) [file pone.0354699.s001.zip › ETMPCPID_monte_carlo_double_summary.csv]

Method	Ntrials	FeasibleRate_pct	TerminalSuccessRate_pct	PosRMSE_mean_m	PosRMSE_std_m	PosRMSE_p95_m	HeadingRMSE_mean_rad	MaxPos_p95_m	FinalPos_p95_m	ControlVariation_mean	MPC_CallRate_mean_pct	QP_Failures_total	ConstraintViolationSteps_total
MPC-PID	100	100	100	0.212242399858445	0.0133429664020054	0.236191517539553	0.00886386623509017	0.933702482892269	0.208659734644647	0.0968807695670882	100	0	0
VH-ET-MPC	100	100	100	0.259747381527695	0.0601543390634888	0.346352395320142	0.0518319575367484	1.25032021078183	0.345462551452225	0.148803073179649	26.641	0	0
ET-MPC-same	100	100	100	0.411806792532909	0.0829168420259557	0.557085189500149	0.189039874172828	1.35618428118762	0.627681914381063	0.192654604594515	24.849	0	0
ET-MPC-PID	100	100	100	0.219693852432367	0.013316702178812	0.245093129002499	0.0336783854267931	0.947327146542645	0.226754897662503	0.107637643307652	18.011	0	0
