# Supplementary material for: Event-triggered MPC-PID based trajectory tracking control for differential drive mobile robots
Source: PLoS One. 2026 Jul 29;21(7):e0354699. doi: 10.1371/journal.pone.0354699 (PMC13419250; doi:10.1371/journal.pone.0354699)
Supplement: S1 File — (ZIP) [file pone.0354699.s001.zip › ETMPCPID_monte_carlo_eight_raw.csv]

Trial	Method	PositionRMSE_m	HeadingRMSE_rad	MaxPositionError_m	FinalPositionError_m	ControlVariation	MPC_CallRate_pct	QP_Failures	ConstraintViolationTimeSteps	Feasible	TerminalSuccess
1	MPC-PID	0.617173767269923	0.122668352391766	2.01839895184802	0.306455572209011	0.112815047912825	100	0	0	1	1
2	MPC-PID	0.475178580790674	0.106078014104181	2.19844306247818	0.234429028626894	0.102627007128319	100	0	0	1	1
3	MPC-PID	0.410184617187979	0.0840713710345692	1.57764902163605	0.220609207009967	0.1100257382007	100	0	0	1	1
4	MPC-PID	0.518641951148592	0.105596084708732	1.40877349207668	0.226424893991381	0.105629492133456	100	0	0	1	1
5	MPC-PID	0.595092731132485	0.126944903321576	2.30875442542535	0.214445739427622	0.107577867543832	100	0	0	1	1
6	MPC-PID	0.544730223324596	0.117321507164545	2.45328131844064	0.214658016808128	0.103638553507064	100	0	0	1	1
7	MPC-PID	0.526742029362684	0.11499477748153	2.50677159990089	0.224857960520437	0.102388485954412	100	0	0	1	1
8	MPC-PID	0.785112164722404	0.144522066174452	2.26065140957387	0.910097213892522	0.113148222533969	100	0	0	1	1
9	MPC-PID	0.412554169698627	0.0868303077646815	1.61662597736098	0.233670116122337	0.10173547188841	100	0	0	1	1
10	MPC-PID	0.675083162740008	0.137729300674553	2.32911289221367	0.267820040295913	0.10883354226931	100	0	0	1	1
11	MPC-PID	0.566186534075353	0.115134547006655	1.96986428605325	0.219235291942286	0.113423369160196	100	0	0	1	1
12	MPC-PID	0.574039500831975	0.12375111150588	2.4813007132082	0.222104479074948	0.104736552097427	100	0	0	1	1
13	MPC-PID	0.583033075208367	0.121663773123104	2.06465091666245	0.209058295636155	0.107389939655581	100	0	0	1	1
14	MPC-PID	0.741844919316837	0.141288696620187	2.20181539216118	0.607392324903326	0.113177835515563	100	0	0	1	1
15	MPC-PID	0.520973694590249	0.11467421504963	2.1154079766279	0.234442940367037	0.106157470320268	100	0	0	1	1
16	MPC-PID	0.737399939536198	0.146892425295197	2.36074377851067	0.384976338365822	0.112269685723043	100	0	0	1	1
17	MPC-PID	0.667132573559649	0.137234738187956	2.40629633970746	0.222785046582974	0.109224154312383	100	0	0	1	1
18	MPC-PID	0.450200551536863	0.0993983336910468	2.05859120659541	0.228084646714108	0.102236915667669	100	0	0	1	1
19	MPC-PID	0.592764387604244	0.128692498095588	2.20801974103546	0.237838431829961	0.108069941941672	100	0	0	1	1
20	MPC-PID	1.21610172502139	0.18316968887323	3.90990729912481	1.71274698025994	0.117213776850057	100	0	0	1	0
21	MPC-PID	0.75551380387605	0.14042603017265	2.08559182345011	0.621816188938688	0.11477190142648	100	0	0	1	1
22	MPC-PID	0.541709887514679	0.11221553906964	2.10495764666013	0.234968965829741	0.105166710974823	100	0	0	1	1
23	MPC-PID	0.481783659258678	0.0999787047709331	1.62823851749208	0.244324981444413	0.105331935715957	100	0	0	1	1
24	MPC-PID	0.540541752027058	0.11243741184285	2.12933772907244	0.220445862286535	0.107034992011448	100	0	0	1	1
25	MPC-PID	0.848673009939212	0.160769680605929	2.69744691118715	0.290996375138049	0.11490075537858	100	0	0	1	1
26	MPC-PID	0.469366535186334	0.0982217581208763	1.77810873912834	0.233970027662228	0.112090179354904	100	0	0	1	1
27	MPC-PID	0.645397147653038	0.132019120968106	2.28524890932133	0.250709523657566	0.109994953158231	100	0	0	1	1
28	MPC-PID	0.563627676592323	0.120701214190003	2.17275067174295	0.219692536493111	0.1053815446752	100	0	0	1	1
29	MPC-PID	0.4757353898505	0.103299446430293	2.11240376900193	0.233910814532812	0.102010920938082	100	0	0	1	1
30	MPC-PID	0.855940331930346	0.152363132946574	2.23620612427391	0.966286127965689	0.11407563126206	100	0	0	1	1
31	MPC-PID	0.624256358141543	0.131409786061219	2.67301196572663	0.199409082163671	0.105733536238273	100	0	0	1	1
32	MPC-PID	0.495552064302268	0.106906608423687	2.10656395517121	0.228476643245201	0.104053996492419	100	0	0	1	1
33	MPC-PID	0.543753007125845	0.113978022756898	1.90646178307067	0.218035825813525	0.110023101434039	100	0	0	1	1
34	MPC-PID	0.466431864104792	0.100580011146418	1.84729929543371	0.227114430187001	0.106848217263	100	0	0	1	1
35	MPC-PID	0.520648728421883	0.113387083871763	2.08664374315136	0.212117249643082	0.105255235996822	100	0	0	1	1
36	MPC-PID	0.534084570415077	0.113993168681805	1.93894374706274	0.210144205457478	0.104349623614592	100	0	0	1	1
37	MPC-PID	0.523044466506071	0.113716591992851	2.04413279921827	0.209516422585295	0.106258552958586	100	0	0	1	1
38	MPC-PID	0.496007158403617	0.10733574306014	2.0069639938253	0.216642980226232	0.107300219089963	100	0	0	1	1
39	MPC-PID	0.48629805196644	0.105753445574785	1.99010813568517	0.205308495610891	0.103917334330333	100	0	0	1	1
40	MPC-PID	0.474439160332633	0.0990908579262358	1.91304075566775	0.235087482668925	0.103787208622499	100	0	0	1	1
41	MPC-PID	0.722406866171617	0.143998262753798	2.49665020737121	0.491849068573481	0.107784051170498	100	0	0	1	1
42	MPC-PID	0.570765034803566	0.120209011254848	2.21873486375934	0.206494770287735	0.107291497513	100	0	0	1	1
43	MPC-PID	0.577707331287927	0.11387113195937	2.25325947737555	0.226513342714457	0.107316425536165	100	0	0	1	1
44	MPC-PID	0.821210074087557	0.149405163333723	2.29299337537064	0.208665239245096	0.115232729765163	100	0	0	1	1
45	MPC-PID	0.483544372374399	0.106634038850531	2.06542679196762	0.236359728789499	0.103532432736146	100	0	0	1	1
46	MPC-PID	0.657310416109488	0.133232831094596	2.20001793086091	0.32004798082877	0.109519239226743	100	0	0	1	1
47	MPC-PID	0.651680589316395	0.132276848484316	2.10186010064554	0.321456007644271	0.110052332119782	100	0	0	1	1
48	MPC-PID	0.447732675520556	0.0921029189989473	1.68504800634386	0.218212507640346	0.108096028960997	100	0	0	1	1
49	MPC-PID	0.544360612364855	0.113189567161067	2.12249773753877	0.22429555963885	0.10564194954323	100	0	0	1	1
50	MPC-PID	0.486660490048699	0.103528256305848	1.9125012555435	0.216733896241428	0.105078224412136	100	0	0	1	1
51	MPC-PID	0.526299793366242	0.113774582698119	2.0274712757181	0.247805187103925	0.105014895501425	100	0	0	1	1
52	MPC-PID	0.526008749380506	0.114368856654693	2.28207055701292	0.207453788512162	0.10317501775534	100	0	0	1	1
53	MPC-PID	0.670725967852925	0.135337421114386	2.24278038937192	0.200444357483915	0.111906013186893	100	0	0	1	1
54	MPC-PID	0.48295943305337	0.105843965326626	2.05673467694248	0.230708730150247	0.103350362892813	100	0	0	1	1
55	MPC-PID	0.511341515163473	0.109803319383072	2.14170088341917	0.229329828006463	0.104256176207318	100	0	0	1	1
56	MPC-PID	0.658489098318216	0.12646347782974	1.86908072223648	0.736856254289405	0.111817257155274	100	0	0	1	1
57	MPC-PID	0.479816229134646	0.107091191859338	2.15815942252047	0.219578463438603	0.101923545744519	100	0	0	1	1
58	MPC-PID	0.829082990071984	0.153542588114519	2.2795109050273	1.02384875231641	0.112428774559757	100	0	0	1	0
59	MPC-PID	0.565611986180609	0.118864679854469	2.23532626771386	0.224524296728271	0.106089494211909	100	0	0	1	1
60	MPC-PID	0.458718212926204	0.0997598134106117	2.10094644394587	0.234760072659857	0.104035040954109	100	0	0	1	1
61	MPC-PID	0.632898036290679	0.132308438169744	2.46624405487489	0.230972226666374	0.110027283467801	100	0	0	1	1
62	MPC-PID	0.486559821788392	0.104067144507197	1.98144130044887	0.225405278550058	0.102633263633941	100	0	0	1	1
63	MPC-PID	0.517046594371281	0.113740554374501	2.07024655553636	0.221144616818344	0.105245645354971	100	0	0	1	1
64	MPC-PID	0.454276612356453	0.0969937825633524	1.85344828281962	0.223118448420805	0.108983532609685	100	0	0	1	1
65	MPC-PID	0.523817851348761	0.107729705768691	2.33961210530082	0.221015476696897	0.103316290882455	100	0	0	1	1
66	MPC-PID	0.508545435681256	0.109492748303176	2.22324000509727	0.242052485066752	0.106246765531836	100	0	0	1	1
67	MPC-PID	0.58154009737126	0.116434400463226	2.02468544957851	0.243248980393775	0.113987214562351	100	0	0	1	1
68	MPC-PID	0.544922975379116	0.113798856881737	1.79504625186352	0.217767708163614	0.107504948789586	100	0	0	1	1
69	MPC-PID	0.428889581132503	0.0905280858172823	1.86552471329637	0.244437779738091	0.102693791735126	100	0	0	1	1
70	MPC-PID	0.485791311641534	0.106507158907223	2.10273993943541	0.228022999051591	0.104886877533555	100	0	0	1	1
71	MPC-PID	0.542687004732909	0.116445414429454	2.29417818634637	0.205988046080576	0.104865663412849	100	0	0	1	1
72	MPC-PID	0.673061486565661	0.133921161561911	2.04377619505477	0.266603499874651	0.109818118768304	100	0	0	1	1
73	MPC-PID	0.439902605268593	0.0938994428200338	1.91187004797419	0.226716390712479	0.106001334567487	100	0	0	1	1
74	MPC-PID	0.536144281246562	0.119569419470663	2.42597080496314	0.238118401052054	0.104166451134569	100	0	0	1	1
75	MPC-PID	0.529972479289447	0.110392460143867	1.87235510001301	0.208620684419065	0.104792492096932	100	0	0	1	1
76	MPC-PID	1.08580151172562	0.182322193603304	3.12889697110265	0.786277485362824	0.113980403592462	100	0	0	1	1
77	MPC-PID	0.58120753668719	0.124260209253925	2.22167843956206	0.1993098361208	0.105990364054239	100	0	0	1	1
78	MPC-PID	0.417393721877943	0.0898927316578551	1.7989984292515	0.237172381366582	0.110471760793851	100	0	0	1	1
79	MPC-PID	0.423238855961725	0.0886445501757851	1.53456054177601	0.230963310098787	0.105993885696891	100	0	0	1	1
80	MPC-PID	0.478083592341897	0.102102400194986	2.10749242063247	0.240954181101955	0.103008959834026	100	0	0	1	1
81	MPC-PID	0.625669825835139	0.126840124572135	2.06990830040637	0.245546282605791	0.10831361733552	100	0	0	1	1
82	MPC-PID	0.756622624000793	0.142265643264029	2.0860456990597	0.788458580319355	0.112075663821075	100	0	0	1	1
83	MPC-PID	0.514062843971651	0.107293878433953	1.79304266631684	0.199280117482021	0.105862194832573	100	0	0	1	1
84	MPC-PID	0.474130790526997	0.102212117631314	2.00986824508894	0.239405530490762	0.10507111803176	100	0	0	1	1
85	MPC-PID	0.724679136018155	0.135711766663965	1.78695029387157	0.751594961225561	0.11109685814044	100	0	0	1	1
86	MPC-PID	0.524321089751732	0.116214893782441	2.32231438271341	0.247629696654283	0.102565797058663	100	0	0	1	1
87	MPC-PID	0.42631676773602	0.0888822780192719	1.78617300602966	0.228565697728905	0.102436732437919	100	0	0	1	1
88	MPC-PID	0.593705952721127	0.125518473249948	2.28518035815931	0.220857756008332	0.106532905429789	100	0	0	1	1
89	MPC-PID	0.441862892072275	0.0930358120910239	1.68629217584302	0.230595646200646	0.105069925004148	100	0	0	1	1
90	MPC-PID	0.443013015906532	0.0967489970945668	1.98774014339829	0.233578651638884	0.104911709870628	100	0	0	1	1
91	MPC-PID	0.538593382705645	0.114145088929649	2.1183808908888	0.223210374847794	0.105444685353238	100	0	0	1	1
92	MPC-PID	0.435321115397582	0.0929839556562988	1.69121124361263	0.232165944584765	0.104697389162906	100	0	0	1	1
93	MPC-PID	0.428410470724683	0.0904311617109919	1.78960119407872	0.224214523042452	0.109389393570281	100	0	0	1	1
94	MPC-PID	0.469692206304293	0.0996841893127277	1.79940845384267	0.21793637271003	0.1083449077122	100	0	0	1	1
95	MPC-PID	0.536959590560068	0.114384687993059	2.2920377726725	0.226239813659407	0.108118652741879	100	0	0	1	1
96	MPC-PID	1.3034360315423	0.194750397474267	4.19161939392807	1.55725169486377	0.116443437745368	100	0	0	1	0
97	MPC-PID	0.500914105017948	0.10507945035021	2.09471710570859	0.230318761369405	0.106647958395681	100	0	0	1	1
98	MPC-PID	0.459639148999654	0.097538910734203	1.76351876850275	0.22249225367117	0.106641724635467	100	0	0	1	1
99	MPC-PID	0.544353772491712	0.113510139805278	2.43078110182449	0.241362175527263	0.102377523279418	100	0	0	1	1
100	MPC-PID	0.432431029526695	0.0872951616662752	1.5210589887119	0.22378199432847	0.110001252142986	100	0	0	1	1
1	VH-ET-MPC	1.00311895143786	0.140920503103326	2.54073574565301	0.961972657768742	0.155010615374829	42.3333333333333	0	0	1	1
2	VH-ET-MPC	0.606047466257017	0.119707738438364	2.1091551633088	0.409332933623424	0.136825994433519	38.2	0	0	1	1
3	VH-ET-MPC	0.446149609525371	0.085703055628056	1.57725303561962	0.33242096494054	0.153990161865541	34.2	0	0	1	1
4	VH-ET-MPC	0.635053944313029	0.129799080608981	2.7031756500786	0.435067536802636	0.127179289015812	40.4	0	0	1	1
5	VH-ET-MPC	0.804312079698694	0.16606213127828	2.66836850763715	0.405088759208872	0.134881518290216	41.9333333333333	0	0	1	1
6	VH-ET-MPC	0.642904862961929	0.140931749862885	2.41062953170276	0.276940031691328	0.129944220061534	38.6	0	0	1	1
7	VH-ET-MPC	0.565677455648541	0.12803116522443	2.48913130261542	0.324280387066824	0.131399930343834	37.3333333333333	0	0	1	1
8	VH-ET-MPC	1.12965824827697	0.158784758129291	2.72950068206001	1.12307667723579	0.13918944988693	41.6	0	0	1	0
9	VH-ET-MPC	0.388183426987829	0.0945404385511655	1.62545808937435	0.227647557528694	0.137917313103161	35.0666666666667	0	0	1	1
10	VH-ET-MPC	0.873895297724939	0.160950876990884	2.53451326863093	0.685299620759494	0.126564011912007	41.4666666666667	0	0	1	1
11	VH-ET-MPC	0.784760055827642	0.105895411804599	1.92293755141825	0.847662981109597	0.180668193351393	41.6666666666667	0	0	1	1
12	VH-ET-MPC	0.738019023688673	0.150877002219263	2.45553717253505	0.230604161349554	0.129413465851747	39.0666666666667	0	0	1	1
13	VH-ET-MPC	0.855329089172508	0.135652860395572	2.63093956553576	0.708646835127766	0.139863489176944	40.7333333333333	0	0	1	1
14	VH-ET-MPC	0.898736024155759	0.14782896207951	2.52909212482188	1.26809398405785	0.124010325942023	40.8	0	0	1	0
15	VH-ET-MPC	0.725846278931658	0.138000650818443	2.66102902331368	0.768471436340266	0.13743829297497	39.8	0	0	1	1
16	VH-ET-MPC	0.959261210283939	0.165467919637902	2.57646559934953	1.65655315467574	0.120721099142703	41.4	0	0	1	0
17	VH-ET-MPC	0.910460920940743	0.15864143768188	2.70068120228883	0.732503404215956	0.135701289709681	42.5333333333333	0	0	1	1
18	VH-ET-MPC	0.571422635147025	0.111195010373374	1.97907301376491	0.343158740117637	0.143282449302784	37.6	0	0	1	1
19	VH-ET-MPC	0.948313390821935	0.167366973506091	2.79072059748541	1.04928696719943	0.138733294812683	42.2666666666667	0	0	1	0
20	VH-ET-MPC	1.37156316032865	0.200136969540228	3.52598695877504	1.82253189238037	0.130814664537337	43.1333333333333	0	0	1	0
21	VH-ET-MPC	1.03330534082643	0.146783267891943	2.6239683750014	1.11314652465051	0.14094538675098	41.4	0	0	1	0
22	VH-ET-MPC	0.599228625961011	0.118941469818621	2.22835546936862	0.0994513698872972	0.108672260855417	42.6	0	0	1	1
23	VH-ET-MPC	0.558316677357848	0.116615534963189	1.67343372661695	0.703136781786544	0.130649448322779	38.6666666666667	0	0	1	1
24	VH-ET-MPC	0.634415739848495	0.117342633271396	2.19143234608742	0.505894987186468	0.132904516401967	38.6666666666667	0	0	1	1
25	VH-ET-MPC	1.29951634460299	0.199480356720194	3.52025844558072	1.42222489552921	0.140601106147682	44.2666666666667	0	0	1	0
26	VH-ET-MPC	0.50958048917178	0.0988719267009104	1.78475552294429	0.333331220226959	0.15256607785435	37.1333333333333	0	0	1	1
27	VH-ET-MPC	0.737503933492419	0.148451472080347	2.25035320448815	0.494201223450495	0.124360868096307	40.7333333333333	0	0	1	1
28	VH-ET-MPC	0.854148416952919	0.146603590403332	2.80845618899061	0.916729104166045	0.139178999979867	41.9333333333333	0	0	1	1
29	VH-ET-MPC	0.721039407444799	0.146168622942233	2.59834844519955	0.741874223639586	0.143136327413421	39.2666666666667	0	0	1	1
30	VH-ET-MPC	1.00851564296948	0.162286345584939	2.91860603652705	1.18953984372917	0.122202076749321	41.9333333333333	0	0	1	0
31	VH-ET-MPC	0.748700489107078	0.139891971530869	2.59808015717222	0.775856566282265	0.127084058064677	40.0666666666667	0	0	1	1
32	VH-ET-MPC	0.726806373635197	0.120588320096704	2.03710249385717	0.446709544017168	0.146015332593872	39.9333333333333	0	0	1	1
33	VH-ET-MPC	0.769687160579703	0.115077979948281	1.83257833721251	0.871570494958576	0.159110440971696	40.5333333333333	0	0	1	1
34	VH-ET-MPC	0.588718330338783	0.0997077165074322	1.8025578488302	0.816730617273783	0.153138871334626	38.1333333333333	0	0	1	1
35	VH-ET-MPC	0.736822887323214	0.149955713046351	2.56132820383507	0.535446621276623	0.134645952793893	39.8666666666667	0	0	1	1
36	VH-ET-MPC	0.785102915667901	0.148470334574128	2.82914086374903	0.262191057528357	0.131303663266921	39.8	0	0	1	1
37	VH-ET-MPC	0.826574482628006	0.140186932431037	2.41116791255666	0.486123491168563	0.14877469707838	41.4	0	0	1	1
38	VH-ET-MPC	0.627830849639798	0.111684735832692	1.93358289390451	0.82152674983365	0.142287508608427	38.9333333333333	0	0	1	1
39	VH-ET-MPC	0.708976557861931	0.150448719221837	2.59387899079303	0.118351847019717	0.128452566841523	40.6	0	0	1	1
40	VH-ET-MPC	0.469474826104016	0.104541410520109	2.02991770018361	0.0970402832887092	0.123228771199991	37.6666666666667	0	0	1	1
41	VH-ET-MPC	0.948084718634581	0.167694491192594	2.62668328656941	1.42168485292601	0.122830115814413	41.8666666666667	0	0	1	0
42	VH-ET-MPC	0.798165726943468	0.150754262862051	3.05437642673558	0.855587381367525	0.12967945298277	39.8666666666667	0	0	1	1
43	VH-ET-MPC	0.660072269099472	0.11894990142752	2.43895375153128	0.239405434126096	0.112066229895708	41.4666666666667	0	0	1	1
44	VH-ET-MPC	1.31252576117584	0.184418384927138	4.18835385927388	0.840140203119628	0.144589494057754	43.1333333333333	0	0	1	1
45	VH-ET-MPC	0.716899194950474	0.12860502970957	2.04991611893354	0.368627905574359	0.143329527556385	39.4	0	0	1	1
46	VH-ET-MPC	0.869977978913985	0.151167576093385	2.26368807321025	0.591002095428486	0.134924777120553	41.0666666666667	0	0	1	1
47	VH-ET-MPC	0.991117275371904	0.153702131458651	2.72292123561271	0.844810603849294	0.139873919059369	41.6666666666667	0	0	1	1
48	VH-ET-MPC	0.432793566633995	0.0954495218975475	1.7155275441248	0.0894657402228548	0.143171285854182	35.9333333333333	0	0	1	1
49	VH-ET-MPC	0.610410428879468	0.127051481513271	2.17432913761748	0.33323205068832	0.123843836725567	38.6	0	0	1	1
50	VH-ET-MPC	0.636121839819109	0.126477546285421	2.17634380522119	0.441041111004628	0.132482138463895	39	0	0	1	1
51	VH-ET-MPC	0.6730735129021	0.135496311321268	2.06057819225245	0.580669085658422	0.136640642530576	39.2666666666667	0	0	1	1
52	VH-ET-MPC	0.713234439311138	0.152126469660088	2.64993747960675	0.461138767536823	0.133113987839434	40	0	0	1	1
53	VH-ET-MPC	1.011610364936	0.153063459761219	2.84393609738835	0.526301320145656	0.143023281620583	42.0666666666667	0	0	1	1
54	VH-ET-MPC	0.741311211993749	0.133529191356634	2.03635845895359	0.509611615363663	0.142667835629695	40.3333333333333	0	0	1	1
55	VH-ET-MPC	0.776897641854171	0.131486745115429	2.37726401190256	0.501719360003363	0.14127613351573	40.9333333333333	0	0	1	1
56	VH-ET-MPC	1.03808704208192	0.138720744295501	3.38415810243201	1.11390435925534	0.147865207286333	42.8666666666667	0	0	1	0
57	VH-ET-MPC	0.604560797457055	0.139140585457874	2.10646991611222	0.575894509585271	0.14073193795038	39.6666666666667	0	0	1	1
58	VH-ET-MPC	0.981890314076109	0.166521134009838	2.38212013679496	1.56191273828014	0.123296373910754	42.5333333333333	0	0	1	0
59	VH-ET-MPC	0.694192643336001	0.132403258333866	2.17466059877141	0.185502321454876	0.141478042431776	39.6666666666667	0	0	1	1
60	VH-ET-MPC	0.483387670093256	0.110484160881009	2.11085670545468	0.288036735129331	0.140539350710502	35.8666666666667	0	0	1	1
61	VH-ET-MPC	0.786934622850053	0.147784258278782	2.39476651850709	0.871633050325413	0.130465678928332	40	0	0	1	1
62	VH-ET-MPC	0.593648958582525	0.122764439794735	2.02275537053986	0.222275209486481	0.135161508212916	38.2	0	0	1	1
63	VH-ET-MPC	0.887129922993608	0.165331575403671	3.16950516281346	0.325430962682345	0.139733628517651	41.5333333333333	0	0	1	1
64	VH-ET-MPC	0.428530016194857	0.100421064846508	1.78917177512253	0.186893836553159	0.145201122897543	35.6	0	0	1	1
65	VH-ET-MPC	0.630200324602984	0.124456803062231	2.49671310082458	0.108893220555366	0.120773412449255	38.8666666666667	0	0	1	1
66	VH-ET-MPC	0.784013722278312	0.123933228155015	2.21492908599729	0.715116018299493	0.151556535818422	41.5333333333333	0	0	1	1
67	VH-ET-MPC	0.792971422352319	0.107998260403019	1.95529108664267	0.933653394379353	0.169739532619734	40.8	0	0	1	1
68	VH-ET-MPC	0.683802197589381	0.124654952775605	1.90786936791469	0.759986783406724	0.137099853997469	39.3333333333333	0	0	1	1
69	VH-ET-MPC	0.459211032892874	0.101103839289341	1.9373275087866	0.327599282192331	0.140261440096192	34.8	0	0	1	1
70	VH-ET-MPC	0.581956875250997	0.119941115704793	2.03389982328461	0.28387638061562	0.140049728486393	37.4	0	0	1	1
71	VH-ET-MPC	0.695449781679732	0.14019230437026	2.93355459764348	0.232497823834579	0.125159318779153	39.2	0	0	1	1
72	VH-ET-MPC	0.921586739421296	0.156818455189863	2.74372475371787	0.458508516750137	0.129800764241133	41.2666666666667	0	0	1	1
73	VH-ET-MPC	0.528027484924832	0.10398669205684	1.91980034218407	0.245428289853551	0.150993647661086	36.3333333333333	0	0	1	1
74	VH-ET-MPC	0.810874480927702	0.156750076276685	3.27209681973876	0.115583329907292	0.127528481263276	39.5333333333333	0	0	1	1
75	VH-ET-MPC	0.716284278722987	0.116427846450754	1.81584671635796	0.583161744669669	0.140629061810897	40.4666666666667	0	0	1	1
76	VH-ET-MPC	1.69788021119809	0.248306549831208	4.75934928995396	2.18611616710201	0.129215391947413	45.9333333333333	0	0	1	0
77	VH-ET-MPC	0.711395843453821	0.141549962283874	2.27455639807248	0.210536525855466	0.12789505217582	40.0666666666667	0	0	1	1
78	VH-ET-MPC	0.376526830199658	0.0888026278553597	1.8491592186917	0.231919429039099	0.138334317246634	32.9333333333333	0	0	1	1
79	VH-ET-MPC	0.425672776127156	0.0924791822746104	1.59513844228704	0.232730443485621	0.135612424546504	35.4666666666667	0	0	1	1
80	VH-ET-MPC	0.594258349270487	0.120207781234587	2.08962971164821	0.272788672317445	0.13711119060011	37.8666666666667	0	0	1	1
81	VH-ET-MPC	0.708021773599141	0.133428743696199	2.15800216627037	0.280532619316003	0.126102519107433	40.4	0	0	1	1
82	VH-ET-MPC	0.999483839275962	0.158777253186923	2.74078215656234	1.04335531616097	0.132634528463973	42.1333333333333	0	0	1	0
83	VH-ET-MPC	0.726682189599406	0.136636971577395	2.4953659974143	0.196603631944886	0.127606611208673	39.7333333333333	0	0	1	1
84	VH-ET-MPC	0.583825409702583	0.114545158166799	2.00255640762381	0.308153087567444	0.144846366131621	37.7333333333333	0	0	1	1
85	VH-ET-MPC	1.03179491685207	0.1550580493925	3.07807528008615	1.25657375307698	0.135502027982088	41.1333333333333	0	0	1	0
86	VH-ET-MPC	0.947430790354242	0.171621013834784	3.54567264929326	0.10116943702276	0.121098145262254	47.4	0	0	1	1
87	VH-ET-MPC	0.453286697298518	0.093060899175164	1.82285533505652	0.486006505006475	0.138439060215497	34.9333333333333	0	0	1	1
88	VH-ET-MPC	0.784271000851046	0.145870050925133	2.21824582309205	0.70800360512973	0.129867648744719	39.6	0	0	1	1
89	VH-ET-MPC	0.643647036980341	0.096680709696375	1.64445671437465	0.921604225849525	0.155218213482291	40.1333333333333	0	0	1	1
90	VH-ET-MPC	0.525444051643419	0.117466498273235	1.95449265081458	0.350797061657532	0.146929998003212	36.8666666666667	0	0	1	1
91	VH-ET-MPC	0.874812421380023	0.147768790371955	3.38897353666099	0.450168969308342	0.13918713318818	40.1333333333333	0	0	1	1
92	VH-ET-MPC	0.468824399602264	0.0986490828323183	1.62859367498914	0.232545173319771	0.149151150639703	36.3333333333333	0	0	1	1
93	VH-ET-MPC	0.384559209828937	0.089831384573448	1.84375117825749	0.199922265341024	0.134191930314167	33.8666666666667	0	0	1	1
94	VH-ET-MPC	0.647281162019185	0.111917243001732	1.79207730695833	0.647220821805103	0.154631990461976	38.9333333333333	0	0	1	1
95	VH-ET-MPC	0.623145793000702	0.129873995983412	2.24733158465019	0.546034772543396	0.134510999674717	39.4666666666667	0	0	1	1
96	VH-ET-MPC	1.58267991158713	0.226664519527316	4.57766813602115	1.17100159201547	0.129844736687717	44.8	0	0	1	0
97	VH-ET-MPC	0.50930137903615	0.102696007117558	2.08754848966072	0.803850456925584	0.132874087192272	36.6666666666667	0	0	1	1
98	VH-ET-MPC	0.603018155080307	0.103179856762526	1.72977722702245	0.74751702405172	0.144023895278815	38.2666666666667	0	0	1	1
99	VH-ET-MPC	0.912012801980038	0.164937700843982	3.26645718958642	0.183495243363764	0.118291353960368	44.3333333333333	0	0	1	1
100	VH-ET-MPC	0.428295307010294	0.0861171838447198	1.59345245817941	0.161155609798564	0.152127794958676	36.0666666666667	0	0	1	1
1	ET-MPC-same	2.21535642350114	0.3479260257121	5.65454431574056	0.836219516550238	0.20776886400854	25	0	0	1	1
2	ET-MPC-same	1.6278706516854	0.306357826151529	4.16552866856452	2.45603620929516	0.197444158309314	25	0	0	1	0
3	ET-MPC-same	0.870692265098892	0.185489989190062	2.3778912311767	0.730958230652091	0.202264033877411	24.3333333333333	0	0	1	1
4	ET-MPC-same	3.2919530020416	0.393263506093847	10.0401155467726	0.272106502758076	0.142845437678161	24.9333333333333	0	0	1	1
5	ET-MPC-same	2.84667107222084	0.389207658132458	7.08615649866827	4.68069191055235	0.133716402687241	24.9333333333333	0	0	1	0
6	ET-MPC-same	1.46814094784143	0.282393991534231	4.47080013344765	2.85502859764217	0.151164834079161	25	0	0	1	0
7	ET-MPC-same	1.71122243562391	0.314272526383904	4.60125510938649	1.19756270854321	0.170852541960624	24.9333333333333	0	0	1	0
8	ET-MPC-same	2.42823389643453	0.345199729990036	7.383655504966	4.60444907224646	0.15708091659831	25	0	0	1	0
9	ET-MPC-same	1.20147172192922	0.256548439541967	3.37826211947804	1.87946172842974	0.191411659661726	24.9333333333333	0	0	1	0
10	ET-MPC-same	3.66910467240591	0.448537740103533	9.4373421888665	5.86392920306522	0.133638394180251	25	0	0	1	0
11	ET-MPC-same	0.881038010391391	0.177324664937572	3.10229614477892	0.417266346793546	0.165059150589149	24.0666666666667	0	0	1	1
12	ET-MPC-same	2.3357586988676	0.360058027574255	6.21562982873635	4.24966301313645	0.15912170624635	24.9333333333333	0	0	1	0
13	ET-MPC-same	2.16770196890402	0.350540798740876	5.36817289207511	3.65485292959661	0.178039466333425	25	0	0	1	0
14	ET-MPC-same	2.86064208300566	0.360919461596761	7.48836956902261	0.952990091770974	0.123707785863501	25	0	0	1	1
15	ET-MPC-same	1.53840090386975	0.299103733464932	5.00060537973585	1.37440575872174	0.180594684266999	24.8666666666667	0	0	1	0
16	ET-MPC-same	5.7971983334595	0.607150417991051	10.7148159298278	7.24459818026295	0.109846825739171	25	0	0	1	0
17	ET-MPC-same	4.79271706687717	0.572607483996966	12.6781754733613	5.51484057470179	0.161812337023424	25	0	0	1	0
18	ET-MPC-same	1.249928056471	0.27382269760875	3.33458007477717	0.484742283570047	0.205711766915782	24.9333333333333	0	0	1	1
19	ET-MPC-same	5.97548166659537	0.66970051644405	13.63148348617	11.3644959518748	0.152553418555613	25	0	0	1	0
20	ET-MPC-same	5.7662214063794	0.617176042928855	10.0873806517819	8.20044702210365	0.100898116255892	25	0	0	1	0
21	ET-MPC-same	1.7373038886521	0.285003439666841	5.79452628183241	0.283540390307317	0.156098939962718	25	0	0	1	1
22	ET-MPC-same	1.66434980859085	0.256225213654939	4.16341343473587	3.23185392136413	0.132260041937682	24.8666666666667	0	0	1	0
23	ET-MPC-same	1.32343658494289	0.254284600862153	3.72014396232254	1.32550085437162	0.15954532090654	24.9333333333333	0	0	1	0
24	ET-MPC-same	2.0709570081783	0.33063846825862	6.50710007006087	0.930443932480521	0.172064329429104	25	0	0	1	1
25	ET-MPC-same	5.40186998347494	0.628614597003551	12.06359588758	5.44589261143005	0.152988208660651	25	0	0	1	0
26	ET-MPC-same	0.953230198612042	0.209138961799971	2.93608790029556	0.266579858332875	0.194377818479941	24.5333333333333	0	0	1	1
27	ET-MPC-same	3.80681138210274	0.480503071544612	8.83652952790921	8.3757600264699	0.122242578930089	24.9333333333333	0	0	1	0
28	ET-MPC-same	1.72454333474233	0.32003597457486	5.98560067174482	0.37864409225387	0.185595426480813	25	0	0	1	1
29	ET-MPC-same	3.62280401798234	0.479972650193366	9.56833660233678	4.52694278576253	0.151441955851096	25	0	0	1	0
30	ET-MPC-same	4.0642090724723	0.456614329406416	8.35299591899124	3.58064113018435	0.118426138142324	24.9333333333333	0	0	1	0
31	ET-MPC-same	4.81038287549281	0.566441102853896	10.3590189407616	9.9592099714333	0.130924458689771	25	0	0	1	0
32	ET-MPC-same	1.66456749187117	0.316749459103831	4.4506763830363	0.263633771258918	0.202540474317962	25	0	0	1	1
33	ET-MPC-same	1.56824336524596	0.269551410676225	4.35779301785453	2.0305939453022	0.197757484592438	24.8	0	0	1	0
34	ET-MPC-same	0.997376996020144	0.215007726227743	2.81022395275097	0.379627367323983	0.199032516114635	24.6666666666667	0	0	1	1
35	ET-MPC-same	2.84626354756078	0.391251361078618	8.69507899866	1.78199197440401	0.153356414227234	25	0	0	1	0
36	ET-MPC-same	1.46980303756481	0.288693826294676	4.62079406118699	3.45256802240272	0.167687154467525	25	0	0	1	0
37	ET-MPC-same	2.11651151856636	0.349565677442616	6.46511185188924	3.83105233044636	0.192910768799603	25	0	0	1	0
38	ET-MPC-same	1.63338034101693	0.296672129151396	4.65207422476493	0.381300584274157	0.186414710329187	25	0	0	1	1
39	ET-MPC-same	5.18258681942083	0.587153590186717	8.59638442731452	6.80697071053186	0.121171969179968	25	0	0	1	0
40	ET-MPC-same	1.84174974775033	0.305890946679913	4.77577089037269	0.169443113084698	0.153051531793292	25	0	0	1	1
41	ET-MPC-same	2.84774161019157	0.356682758127613	7.16586899210102	0.0799538294515343	0.120195475042073	25	0	0	1	1
42	ET-MPC-same	2.44846512882428	0.345406511028347	7.13588096018992	1.88629750868388	0.142200184951703	25	0	0	1	0
43	ET-MPC-same	1.54825535455753	0.244301323249316	4.32426563050162	0.079808387375212	0.144200860960967	24.9333333333333	0	0	1	1
44	ET-MPC-same	5.41325391644417	0.594140364826156	12.086498504209	9.15803494703588	0.152938217885777	25	0	0	1	0
45	ET-MPC-same	1.59878160674052	0.292664685457461	3.88300203948631	2.49705058102748	0.188961249290128	25	0	0	1	0
46	ET-MPC-same	1.77344976286566	0.313173104383884	5.07589431497462	3.65468984168685	0.147975620605337	25	0	0	1	0
47	ET-MPC-same	3.09730011269461	0.442194876782029	7.59666035905512	3.58136245526614	0.170667736325999	25	0	0	1	0
48	ET-MPC-same	0.997280487583239	0.225320301537877	3.12921884322157	0.267338771969143	0.187370724128012	24.8666666666667	0	0	1	1
49	ET-MPC-same	1.97716550590884	0.315720625400143	4.85637617744703	2.03461566534342	0.147203022735764	25	0	0	1	0
50	ET-MPC-same	2.20598842234627	0.369755159594498	5.25712451274935	4.09498745128829	0.171745522401071	25	0	0	1	0
51	ET-MPC-same	1.50617714003767	0.286555943373884	3.82272150062154	0.356816245348295	0.175076280700139	25	0	0	1	1
52	ET-MPC-same	4.26983507234536	0.513142927496844	9.20414577339401	3.79453727010277	0.13103268438461	25	0	0	1	0
53	ET-MPC-same	2.06991285783793	0.334728530708667	5.87605944438477	0.316938453604219	0.181967249093508	24.9333333333333	0	0	1	1
54	ET-MPC-same	1.73075650099334	0.318316414256815	4.67303516356125	3.46942239765543	0.192243313121796	25	0	0	1	0
55	ET-MPC-same	1.44132337523686	0.266673351569387	4.29757074370049	2.53057310925963	0.186308385623575	24.9333333333333	0	0	1	0
56	ET-MPC-same	2.16189767837734	0.342043048435244	6.26983213399616	5.04145963945038	0.187756963214892	25	0	0	1	0
57	ET-MPC-same	2.30243370355031	0.369529878172394	6.92283749948294	3.3898430800457	0.158860920391045	25	0	0	1	0
58	ET-MPC-same	1.27673765104969	0.246068360164247	4.39315208750119	1.578291262065	0.131219221084949	24.9333333333333	0	0	1	0
59	ET-MPC-same	1.07898010859465	0.233485335279842	3.23672523613662	1.79846432983314	0.157888729801183	24.8666666666667	0	0	1	0
60	ET-MPC-same	1.18674443526481	0.255060047455107	3.37114655945865	1.94793717150125	0.188838877898013	24.9333333333333	0	0	1	0
61	ET-MPC-same	2.63548288016007	0.396350244931026	8.15390603942341	1.66890102092437	0.171223466900631	24.9333333333333	0	0	1	0
62	ET-MPC-same	1.99272833350011	0.338346030374568	5.61921278688412	3.24561457662188	0.170162018698272	25	0	0	1	0
63	ET-MPC-same	3.77845623954664	0.496303975808674	11.153113740631	11.153113740631	0.156255298533693	25	0	0	1	0
64	ET-MPC-same	1.04856261638298	0.235458209721656	3.01600498355317	0.152708990638278	0.187136859240468	24.8	0	0	1	1
65	ET-MPC-same	1.94579603714881	0.300996016528004	5.05319858890566	1.4432333271163	0.147257133283736	25	0	0	1	0
66	ET-MPC-same	1.38454548402084	0.270209519149729	4.02109058817732	0.41998300102255	0.211783470641189	24.9333333333333	0	0	1	1
67	ET-MPC-same	1.33452716124485	0.236257978071032	3.88040439782854	1.72181753883732	0.186809813315467	24.6666666666667	0	0	1	0
68	ET-MPC-same	1.85515658458829	0.312168167672704	4.92414429992345	3.94484521726985	0.165018586113126	25	0	0	1	0
69	ET-MPC-same	1.00790732611156	0.236743041007443	3.1245863924567	0.397245241644921	0.195394987585792	25	0	0	1	1
70	ET-MPC-same	1.62031368408726	0.293889395696947	4.50984190915687	1.93141378500186	0.185448412916769	24.9333333333333	0	0	1	0
71	ET-MPC-same	2.48593609460589	0.351203941943977	8.08474644397322	0.419378826029985	0.146878549732443	24.9333333333333	0	0	1	1
72	ET-MPC-same	3.41352303895259	0.405716689371652	8.52919844887235	0.610605154987852	0.130382129280877	25	0	0	1	1
73	ET-MPC-same	1.03990890861211	0.230456333145023	2.68217702280095	0.355551113100183	0.203106962243237	24.8666666666667	0	0	1	1
74	ET-MPC-same	3.61014208124928	0.449741587307973	7.47534530536678	5.26861092466935	0.125536461955097	25	0	0	1	0
75	ET-MPC-same	2.12816831244171	0.354095286143041	5.26348524003218	1.35456444228198	0.195223313527879	24.9333333333333	0	0	1	0
76	ET-MPC-same	12.1232159914034	1.0079119315035	21.1529378587659	21.1529378587659	0.0994765017665134	25	0	0	1	0
77	ET-MPC-same	4.71840606077443	0.542712088963511	9.38828089817081	1.5273836397662	0.125604158603741	25	0	0	1	0
78	ET-MPC-same	0.81669446122465	0.194135440649028	2.21908626080825	0.614752856131849	0.206564419955095	24.7333333333333	0	0	1	1
79	ET-MPC-same	0.83640639916803	0.202601821077805	2.56030928307103	0.297803334971662	0.190122224954606	24.8	0	0	1	1
80	ET-MPC-same	1.10797075028794	0.249225207994397	3.58403578423946	0.42066825263223	0.172916592317582	25	0	0	1	1
81	ET-MPC-same	3.08390044214945	0.401183438060604	7.00389274908722	3.46492074830383	0.132852473088059	25	0	0	1	0
82	ET-MPC-same	3.58195017276372	0.444561339139246	10.0058527255321	10.0009794851294	0.141359553700758	24.9333333333333	0	0	1	0
83	ET-MPC-same	3.12054538054325	0.398302337192339	7.18749484984495	4.66049472954053	0.139879845147797	25	0	0	1	0
84	ET-MPC-same	1.18569930105594	0.257791101352915	3.11269453044694	0.557164422384371	0.195666628781227	25	0	0	1	1
85	ET-MPC-same	2.78350444222285	0.386933609926174	7.88278840458345	3.83775142624239	0.164836325673596	25	0	0	1	0
86	ET-MPC-same	5.06811550472687	0.562534954022455	10.9174656745129	10.9174656745129	0.124880058704587	25	0	0	1	0
87	ET-MPC-same	1.2272298391599	0.265129019817534	3.73274592995516	0.419126964954194	0.204128164604302	24.9333333333333	0	0	1	1
88	ET-MPC-same	1.77473254401205	0.330408239327233	5.57550034979186	3.62603391416686	0.162661466521512	24.9333333333333	0	0	1	0
89	ET-MPC-same	1.27699493120067	0.242699849638161	3.50617090358371	2.22534089537962	0.21361635754054	24.8666666666667	0	0	1	0
90	ET-MPC-same	1.52754436470372	0.307830653170728	4.18325941793338	1.11013364600411	0.196288018139957	25	0	0	1	0
91	ET-MPC-same	2.7969877890363	0.412399053905114	8.83868174880011	1.64498304450169	0.174524999892907	25	0	0	1	0
92	ET-MPC-same	1.16761311266969	0.238340039217455	3.45962075540542	0.917146920611845	0.191359899299104	24.8	0	0	1	1
93	ET-MPC-same	0.935185182199068	0.21408564605145	2.31906613764419	0.420239580424078	0.205132047568651	24.8666666666667	0	0	1	1
94	ET-MPC-same	1.5229948029799	0.288503201790538	4.30945072333167	1.12326666190247	0.194668339647604	24.9333333333333	0	0	1	0
95	ET-MPC-same	1.24656775929195	0.252785668476923	3.39934813640495	2.58736681173197	0.152411599506107	25	0	0	1	0
96	ET-MPC-same	5.9406765200946	0.634997040460243	12.1360065958866	9.79154422679236	0.106539766498908	25	0	0	1	0
97	ET-MPC-same	1.04541341689248	0.223380905949243	2.88048843768441	1.18755912797693	0.179992353649795	24.9333333333333	0	0	1	0
98	ET-MPC-same	1.06183464453087	0.219844055594536	3.07990028528948	1.71792509589648	0.191094976501694	24.8	0	0	1	0
99	ET-MPC-same	4.6592819570291	0.524132118317374	7.40070453716679	7.28960513987649	0.120503557875514	25	0	0	1	0
100	ET-MPC-same	0.81669809668878	0.191802648150682	2.1360333731421	0.544598385976209	0.19338542800392	24.6666666666667	0	0	1	1
1	ET-MPC-PID	0.766668504422994	0.148578150387863	2.22984556971613	0.226702136852603	0.136493490982853	22.7333333333333	0	0	1	1
2	ET-MPC-PID	0.522657280525443	0.120448967466838	2.19587715655353	0.2454588984336	0.119322921125334	21.8666666666667	0	0	1	1
3	ET-MPC-PID	0.434878827622806	0.0948751066722402	1.57919878997905	0.203993983769715	0.115040868174279	20.6666666666667	0	0	1	1
4	ET-MPC-PID	0.838601951323034	0.155206199798188	2.66479801061081	0.19927658729722	0.141856026898391	23.6	0	0	1	1
5	ET-MPC-PID	0.747584520651869	0.162088392684897	2.3026879109064	0.24856828619056	0.141081057561815	23.6	0	0	1	1
6	ET-MPC-PID	0.653829024438537	0.143904935544765	2.45037637442453	0.209724681016834	0.130385073220139	22.7333333333333	0	0	1	1
7	ET-MPC-PID	0.57679487854573	0.13301285914726	2.50583641274291	0.197622562865207	0.1256599898346	22.0666666666667	0	0	1	1
8	ET-MPC-PID	0.874512423906869	0.165557661446122	2.25827214752811	1.39913109549528	0.13043565705194	23.3333333333333	0	0	1	0
9	ET-MPC-PID	0.449347374365592	0.099661824536712	1.60340777271249	0.255258691395092	0.116851959253341	21.2	0	0	1	1
10	ET-MPC-PID	0.811266172071894	0.165007500731578	2.32407649864294	0.22993904944255	0.136602137837801	23.5333333333333	0	0	1	1
11	ET-MPC-PID	0.671526386306562	0.135216742280607	1.96090874664453	0.24659003328169	0.131419395583315	21.9333333333333	0	0	1	1
12	ET-MPC-PID	0.698793436574869	0.149896256491471	2.47996860602191	0.172670389166793	0.13556529091418	22.9333333333333	0	0	1	1
13	ET-MPC-PID	0.787952596064116	0.156115608324792	2.41682512212567	0.205381270009709	0.136756897918167	22.9333333333333	0	0	1	1
14	ET-MPC-PID	1.07103297815902	0.184859621123661	3.13989917663296	0.802321632439484	0.142757106958915	23.6666666666667	0	0	1	1
15	ET-MPC-PID	0.785094797871574	0.166218798296353	2.09439215173888	0.210681252802588	0.146379488485644	23.4666666666667	0	0	1	1
16	ET-MPC-PID	1.22508279370069	0.204508970412585	3.04574976326572	1.20596983820885	0.143416314022278	24.1333333333333	0	0	1	0
17	ET-MPC-PID	0.898846602674258	0.179791122736709	2.65785530790354	0.439710605565916	0.144211064508803	23.8666666666667	0	0	1	1
18	ET-MPC-PID	0.50637788566703	0.114540878657374	2.04849419156104	0.210091057426715	0.12077537458842	21.7333333333333	0	0	1	1
19	ET-MPC-PID	0.918657138761813	0.174622018014927	3.34785616785432	0.208504283462278	0.141442131562611	23.4	0	0	1	1
20	ET-MPC-PID	1.70544333742027	0.239119410753768	4.34076566590091	2.70194822439886	0.145668298303181	23.8666666666667	0	0	1	0
21	ET-MPC-PID	0.934174617700637	0.166810181699894	2.5526306409555	0.446864683326405	0.136554489466094	23	0	0	1	1
22	ET-MPC-PID	0.664129363686457	0.137925524156543	2.10508302809089	0.269309576982334	0.128792363821176	22.4	0	0	1	1
23	ET-MPC-PID	0.562463016484866	0.116191355765832	1.61337336962485	0.298820901263672	0.125929217566898	21.8666666666667	0	0	1	1
24	ET-MPC-PID	0.681239667097166	0.143351900493793	2.12913324734348	0.271794346249454	0.138488170938862	23	0	0	1	1
25	ET-MPC-PID	1.16337056578267	0.201943019253804	2.82986566241313	0.941069809652503	0.144825232003865	24.3333333333333	0	0	1	1
26	ET-MPC-PID	0.54280162618583	0.116316541273986	1.77689427154857	0.209790910293533	0.124458576924512	21.4666666666667	0	0	1	1
27	ET-MPC-PID	0.875767843687113	0.174275448777666	2.86858485570479	0.253654714533975	0.139374677383104	23.7333333333333	0	0	1	1
28	ET-MPC-PID	0.753820931574288	0.155430932690596	2.4232357589392	0.386733651761125	0.134255747315976	23.0666666666667	0	0	1	1
29	ET-MPC-PID	0.709049412022975	0.143990253101964	2.34992443513341	0.231897473651084	0.140067893967269	22.8	0	0	1	1
30	ET-MPC-PID	1.10439796664019	0.177882871582469	2.83765828426926	1.90437352524783	0.139164293896113	23.4666666666667	0	0	1	0
31	ET-MPC-PID	0.778332633291379	0.161823538118869	2.67716855392358	0.189444276190623	0.1353235218771	23.5333333333333	0	0	1	1
32	ET-MPC-PID	0.616570448941178	0.128978143091377	2.09823265730683	0.218444876006514	0.127153936136376	22.0666666666667	0	0	1	1
33	ET-MPC-PID	0.647995076384346	0.134001325503727	1.89715260485917	0.215827464380608	0.131319065189399	22.0666666666667	0	0	1	1
34	ET-MPC-PID	0.504106607893011	0.114563065116591	1.83676250620135	0.201586217297232	0.11733722900833	21.2	0	0	1	1
35	ET-MPC-PID	0.753276301249449	0.158990607494794	2.0884857964372	0.268591316974022	0.13882007396764	23.0666666666667	0	0	1	1
36	ET-MPC-PID	0.744353106481068	0.152159188757629	2.23407907616251	0.211274794249441	0.140037769544651	23.3333333333333	0	0	1	1
37	ET-MPC-PID	0.664187830360746	0.141726575402692	2.09002827852173	0.183659273964677	0.131350486053124	22.3333333333333	0	0	1	1
38	ET-MPC-PID	0.656320124266513	0.138334305398672	1.99866344342084	0.20287803969818	0.13725713548406	22.4666666666667	0	0	1	1
39	ET-MPC-PID	0.70840269175285	0.146964543307509	2.04837319808927	0.258817493900458	0.142684121761311	23	0	0	1	1
40	ET-MPC-PID	0.534357246528887	0.113978815675471	1.91189932020115	0.255145351129925	0.122701856894554	21.6666666666667	0	0	1	1
41	ET-MPC-PID	1.04151397601999	0.186572393102952	2.98196991695892	0.585216408447467	0.135702730227515	24.0666666666667	0	0	1	1
42	ET-MPC-PID	0.838534184683807	0.166386902964455	2.90736257088934	0.237533152202135	0.140918526199837	23.5333333333333	0	0	1	1
43	ET-MPC-PID	0.694636851774046	0.136361497277987	2.25325947737555	0.359988836806561	0.132766850765068	22.3333333333333	0	0	1	1
44	ET-MPC-PID	1.43438398351762	0.220626305829127	3.43241760494615	1.33541624827017	0.15189862212831	24	0	0	1	0
45	ET-MPC-PID	0.602363745992881	0.131142361056799	2.0623647752416	0.196336029142972	0.132500194316201	22.3333333333333	0	0	1	1
46	ET-MPC-PID	0.792293718484815	0.16019090323503	2.1994746967459	0.508692070872674	0.137265458681577	23.3333333333333	0	0	1	1
47	ET-MPC-PID	0.892566248359851	0.173099231345131	2.56334934824293	0.204897188105322	0.144893474882596	23.8	0	0	1	1
48	ET-MPC-PID	0.482600810626358	0.103101652428062	1.68715454600331	0.24049187367041	0.123207998880342	21.2	0	0	1	1
49	ET-MPC-PID	0.7178368135162	0.145667493608462	2.15929838418802	0.226883076054411	0.130693143958277	22.6666666666667	0	0	1	1
50	ET-MPC-PID	0.725910179862626	0.151788744214581	1.9395562971467	0.278217523545202	0.141341919874012	22.9333333333333	0	0	1	1
51	ET-MPC-PID	0.750709076340086	0.150967485514635	2.09591912973024	0.538796184976246	0.140731528920293	22.7333333333333	0	0	1	1
52	ET-MPC-PID	0.715505335180554	0.151204078949031	2.26206196989722	0.423259973252207	0.140498293842129	23.3333333333333	0	0	1	1
53	ET-MPC-PID	0.910606949785095	0.17702402868734	2.4444465812473	0.630901729747415	0.144024133403461	23.4	0	0	1	1
54	ET-MPC-PID	0.567287102809208	0.124275081558502	2.04535587363195	0.229953985795602	0.128022269649738	22.4666666666667	0	0	1	1
55	ET-MPC-PID	0.650792838597164	0.13219478509677	2.38014176184844	0.197708068431549	0.127136567917562	21.8666666666667	0	0	1	1
56	ET-MPC-PID	0.897356984538887	0.168006957391536	2.77374604788437	0.919798359321737	0.140959950178209	23.1333333333333	0	0	1	1
57	ET-MPC-PID	0.533296465891502	0.12719436222878	2.15090092425075	0.226046100242636	0.122818692296615	22.3333333333333	0	0	1	1
58	ET-MPC-PID	0.88142513679724	0.165388499582802	2.32016953106788	0.976447602105029	0.130601335785722	23.4666666666667	0	0	1	1
59	ET-MPC-PID	0.746679144406468	0.154161030953325	2.23056298985828	0.22050616666373	0.136064558711233	22.7333333333333	0	0	1	1
60	ET-MPC-PID	0.490978445490678	0.110259371076335	2.08569469195781	0.294941558597275	0.118898595101889	21.2666666666667	0	0	1	1
61	ET-MPC-PID	0.768989888862333	0.162561612779448	2.45937677616781	0.211937494209182	0.13394333077388	22.9333333333333	0	0	1	1
62	ET-MPC-PID	0.626350880850463	0.132112312811796	1.98035123561843	0.201561714104963	0.126786393742707	22.0666666666667	0	0	1	1
63	ET-MPC-PID	0.83760739663901	0.168227721532657	2.90483881704492	0.197385935343942	0.141436586194416	23.2666666666667	0	0	1	1
64	ET-MPC-PID	0.483493685110181	0.110551425550478	1.83926189361893	0.231896070544561	0.11925096754158	21.4666666666667	0	0	1	1
65	ET-MPC-PID	0.624926325121647	0.130031159450768	2.33961210530082	0.213282728246886	0.133229828368443	22.2	0	0	1	1
66	ET-MPC-PID	0.601001586717739	0.1297638873517	2.20339087528521	0.24203547506019	0.127219540237356	22	0	0	1	1
67	ET-MPC-PID	0.680652008655847	0.131705515721779	2.01982629514129	0.859636403246273	0.131430405156976	22.1333333333333	0	0	1	1
68	ET-MPC-PID	0.709214751612102	0.148477457709794	1.9931567527668	0.221831794892441	0.135358812043876	22.8666666666667	0	0	1	1
69	ET-MPC-PID	0.453252348700296	0.10159358521854	1.86680767119178	0.212809173687996	0.117986742142112	21.2	0	0	1	1
70	ET-MPC-PID	0.597595751374362	0.12757095124574	2.08993439032065	0.234748317132876	0.127463474606421	21.9333333333333	0	0	1	1
71	ET-MPC-PID	0.832125398660781	0.164708679724822	2.29416785579844	0.76567121954975	0.146847167565077	23.4666666666667	0	0	1	1
72	ET-MPC-PID	0.888320769708562	0.1677842420977	2.42380991815675	0.267779667988539	0.137107566546354	23.2666666666667	0	0	1	1
73	ET-MPC-PID	0.485352043494645	0.107380409212153	1.89556362018695	0.234038758381468	0.116104671268834	20.9333333333333	0	0	1	1
74	ET-MPC-PID	0.751317472857665	0.160072107912693	2.42572066573944	0.232336548804214	0.140773700612005	22.9333333333333	0	0	1	1
75	ET-MPC-PID	0.741082747616598	0.147496573366004	2.03095987165332	0.604132005256346	0.137505580584659	22.8	0	0	1	1
76	ET-MPC-PID	1.74479032223655	0.252088468144932	4.0956354564082	1.67126539409102	0.139159830083031	24.5333333333333	0	0	1	0
77	ET-MPC-PID	0.779796705884684	0.16531018844236	2.22193114349174	0.189438179063935	0.14360744438337	23.4666666666667	1	0	0	0
78	ET-MPC-PID	0.445259054200894	0.099834406184226	1.7816622477669	0.260966108502968	0.119083664797502	20.8	0	0	1	1
79	ET-MPC-PID	0.441542703988431	0.100470570531012	1.53662550403033	0.222470297436323	0.118835238182213	21.4	0	0	1	1
80	ET-MPC-PID	0.574230850722149	0.12231325090199	2.10643369540584	0.258451002541761	0.125051552904487	22	0	0	1	1
81	ET-MPC-PID	0.807979802963862	0.158837970552135	2.14485973509619	0.389222880097365	0.138140112104312	23.3333333333333	0	0	1	1
82	ET-MPC-PID	0.89929261403925	0.1711549060196	2.47701422178687	1.12359762308177	0.135733543366924	23.6666666666667	0	0	1	0
83	ET-MPC-PID	0.786132283770479	0.147931603481026	2.72635998210299	0.5130076244035	0.135128329363931	23.0666666666667	0	0	1	1
84	ET-MPC-PID	0.60231742608169	0.126189625102	1.99555418149513	0.262817399066949	0.131468722344227	21.9333333333333	0	0	1	1
85	ET-MPC-PID	0.897260558836721	0.15988874607731	2.54758498726556	1.01482742439341	0.130700694850983	23	0	0	1	0
86	ET-MPC-PID	0.659018986576254	0.147957766967722	2.3215856003772	0.264857045326814	0.130756289699164	23	0	0	1	1
87	ET-MPC-PID	0.450062468540965	0.0991447784350143	1.76203996355864	0.165529677524348	0.117670102244777	21.1333333333333	0	0	1	1
88	ET-MPC-PID	0.787002414409657	0.163830827880773	2.35932625104579	0.498330133259675	0.138459794200296	23.4666666666667	0	0	1	1
89	ET-MPC-PID	0.491104146384683	0.104530300100952	1.68596348324672	0.196227283223144	0.120051461104868	21.4	0	0	1	1
90	ET-MPC-PID	0.46228659320756	0.110427390867448	1.97918268836312	0.245871906464686	0.116507107984632	21.4	0	0	1	1
91	ET-MPC-PID	0.724023814032933	0.146356106656095	2.18566347471556	0.228215129178805	0.1381577513206	22.8666666666667	0	0	1	1
92	ET-MPC-PID	0.465301031971867	0.100959849244766	1.67880795987965	0.224841990885043	0.115821078770807	21.0666666666667	0	0	1	1
93	ET-MPC-PID	0.457439948028089	0.100213524826292	1.76959717461997	0.239866992214151	0.114750558805849	20.8666666666667	0	0	1	1
94	ET-MPC-PID	0.541588521396659	0.1197008855232	1.79638212940249	0.226348749825694	0.121004321575847	21.7333333333333	0	0	1	1
95	ET-MPC-PID	0.657598056534847	0.139660717293037	2.2845462539199	0.21898848331101	0.129918736629595	22.3333333333333	0	0	1	1
96	ET-MPC-PID	2.17117605616901	0.292632396846508	6.26033790459744	0.96945087392065	0.140889298276422	24.5333333333333	0	0	1	1
97	ET-MPC-PID	0.592572446532862	0.126273929510119	2.08091284676298	0.174264078394792	0.124355179080854	21.8666666666667	0	0	1	1
98	ET-MPC-PID	0.512690070186998	0.112946377167286	1.75228191503165	0.213477190223827	0.124175395924508	21.6	0	0	1	1
99	ET-MPC-PID	0.809456884608091	0.160632014835084	2.43078110182449	0.298248094676273	0.140779950204591	23.2	0	0	1	1
100	ET-MPC-PID	0.462848449938054	0.0985259697054043	1.52716064644557	0.221000341198698	0.119668872209221	21.2	0	0	1	1
