# Supplementary material for: Event-triggered MPC-PID based trajectory tracking control for differential drive mobile robots
Source: PLoS One. 2026 Jul 29;21(7):e0354699. doi: 10.1371/journal.pone.0354699 (PMC13419250; doi:10.1371/journal.pone.0354699)
Supplement: S1 File — (ZIP) [file pone.0354699.s001.zip › ETMPCPID_monte_carlo_eight_summary.csv]

Method	Ntrials	FeasibleRate_pct	TerminalSuccessRate_pct	PosRMSE_mean_m	PosRMSE_std_m	PosRMSE_p95_m	HeadingRMSE_mean_rad	MaxPos_p95_m	FinalPos_p95_m	ControlVariation_mean	MPC_CallRate_mean_pct	QP_Failures_total	ConstraintViolationSteps_total
MPC-PID	100	100	97	0.572713245446105	0.153035937766087	0.830062491065345	0.116881159848289	2.51508361819218	0.794540511998013	0.107308056051605	100	0	0
VH-ET-MPC	100	100	85	0.750415671403037	0.241014104954121	1.13815115309327	0.134745282658402	3.52054487124044	1.42171185505617	0.136996338546264	39.7493333333333	0	0
ET-MPC-same	100	100	33	2.44835985384772	1.68700865687859	5.43090229094093	0.354127411887011	12.0647410184115	9.9612984471181	0.164981552036759	24.9313333333333	0	0
ET-MPC-PID	100	99	91	0.742153992489871	0.274189311694144	1.16645617717857	0.146723325412566	3.15029702619402	1.21244215871191	0.132412810475047	22.624	1	0
