# Supplementary material for: Event-triggered MPC-PID based trajectory tracking control for differential drive mobile robots
Source: PLoS One. 2026 Jul 29;21(7):e0354699. doi: 10.1371/journal.pone.0354699 (PMC13419250; doi:10.1371/journal.pone.0354699)
Supplement: S1 File — (ZIP) [file pone.0354699.s001.zip › README.txt]

README — Supporting Information Code and Data Package

Title
Event-triggered MPC-PID based trajectory tracking control for differential drive mobile robots

Package contents
1. ETMPCPID.m
   Main self-contained MATLAB source file. It reproduces the controller comparison,
   sensitivity/Pareto study, and paired Monte Carlo study.

2. Result files generated by ETMPCPID.m
   - ETMPCPID_fair_logged_results.mat
   - ETMPCPID_trigger_sensitivity_results.mat
   - ETMPCPID_trigger_sensitivity_double_grid.csv
   - ETMPCPID_trigger_sensitivity_eight_grid.csv
   - ETMPCPID_monte_carlo_results.mat
   - ETMPCPID_monte_carlo_double_raw.csv
   - ETMPCPID_monte_carlo_double_summary.csv
   - ETMPCPID_monte_carlo_eight_raw.csv
   - ETMPCPID_monte_carlo_eight_summary.csv

Software requirements
- MATLAB R2024b
- Optimization Toolbox (required for quadprog)
- No external toolboxes, external datasets, or hardware interfaces are required.

How to run
1. Place ETMPCPID.m in a writable MATLAB working folder.
2. Open MATLAB R2024b and set that folder as the Current Folder.
3. Run:
       ETMPCPID
4. The script regenerates the nominal simulations, figures, sensitivity/Pareto
   results, and paired 100-trial Monte Carlo outputs. Results are written to the
   working folder.

Reproducibility settings
- Sampling period: 0.02 s.
- Monte Carlo trials: 100 paired trials for each trajectory.
- Monte Carlo seed: 20260626.
- Main nominal event settings: J_thr = 0.90, T_min = 0.08 s,
  T_max = 0.12 s; curvature triggering disabled.
- The code uses MATLAB's quadprog function with the interior-point-convex algorithm
  and no warm start, as described in the manuscript.

Data files
The .mat files retain complete MATLAB result structures and logs. The .csv files
provide portable tabular exports for the Monte Carlo study and trigger-sensitivity grids.
The raw Monte Carlo CSV files contain one row per trial and controller.

Notes
- All figures in the manuscript are submitted separately as journal figure files.
  They are not Supporting Information figures.
- The Supporting Information package should be uploaded as one file named:
      S1_Code_and_Data.zip
- The package should remain below the PLOS ONE supporting-information size limit.
