# Supplementary material for: Event-triggered MPC-PID based trajectory tracking control for differential drive mobile robots
Source: PLoS One. 2026 Jul 29;21(7):e0354699. doi: 10.1371/journal.pone.0354699 (PMC13419250; doi:10.1371/journal.pone.0354699)
Supplement: S1 File — (ZIP) [file pone.0354699.s001.zip › ETMPCPID.m]

function ETMPCPID()
% ETMPCPID
% Supporting-information source code for:
% "Event-triggered MPC-PID based trajectory tracking control for differential drive mobile robots"
%
% Software requirements:
%   - MATLAB R2024b
%   - Optimization Toolbox (quadprog)
%
% Usage:
%   1. Place this file in a writable working directory.
%   2. In MATLAB, set that directory as the Current Folder.
%   3. Run: ETMPCPID
%
% The script reproduces the nominal controller comparisons, trigger-sensitivity
% study, and paired 100-trial Monte Carlo study reported in the manuscript.
% Generated output files are documented in README.txt.
%
clc; close all;
global ETMPCPID_MC_UNCERTAINTY;
ETMPCPID_MC_UNCERTAINTY=[];
fprintf('Running controllers comparison (DOUBLE / EIGHT)...\n' );
CompareControllers();
fprintf('Done.\n');
end

function CompareControllers()

% scenes
kinds = {'double','eight'};
Tsims = containers.Map({ 'double','eight'},{20,30});
sim.T=0.02; sim.Nx=3; sim.Nu=2; sim.x0=[0;0;0];

% colors
C.ref=[0.90 0.10 0.10];
C.pid=[0.00 0.45 0.74];
C.mpc=[0.47 0.67 0.19];
C.mpcpid=[0.55 0.34 0.16];   % brown: clearer than black in bars/labels
C.vh=[0.12 0.35 0.70];       % reference variable-horizon ET-MPC
C.etm=[0.93 0.69 0.13];
C.etp=[0.60 0.20 0.80];
C.ret=[0.00 0.62 0.32];
C.ev_vh=[0.05 0.25 0.55];
C.ev_etp=[0.85 0.10 0.10];
C.ev_etm=[0.10 0.45 0.85];
C.zero=[0.2 0.2 0.2];

fs = 11;
DO_SAVE=false; OUTDIR= '.'; DPI=300;

% Revision-study switches. Keep the fair benchmark enabled and run the
% two-parameter ET-MPC-PID sensitivity study used to answer Reviewer #3.
RUN_SENSITIVITY_STUDY = true;
% The sensitivity grid spans sparse and frequent update regimes.
% Curvature-triggering is disabled inside the sweep so that the measured
% trade-off is caused only by J_thr and T_max, not by an auxiliary trigger.
SENSITIVITY_J_THR = [0.6 0.9 1.2 1.5 1.8];
SENSITIVITY_T_MAX_S = [0.08 0.12 0.16 0.22 0.30];

% Locked nominal ET-MPC parameters selected from the sensitivity/Pareto study.
% The same event configuration is used by ET-MPC-same and ET-MPC-PID on both
% reference trajectories. Curvature triggering is disabled so J_thr/T_max
% remain the sole update-policy parameters reported in the revision.
NOMINAL_ET.J_thr = 0.90;
NOMINAL_ET.max_dt_sec = 0.12;
NOMINAL_ET.min_dwell_sec = 0.08;
NOMINAL_ET.enable_curvature_trigger = false;
NOMINAL_ET.kappa_thr = 0.020;

% Monte Carlo robustness study -- FINAL MANUSCRIPT CONFIGURATION.
% Exactly 100 paired trials are run for EACH scene (DOUBLE and EIGHT).
% Each trial is reused across all methods within a scene, giving a paired and
% reproducible comparison.
RUN_MONTE_CARLO = true;
MC_N_RUNS = 100;
assert(MC_N_RUNS == 100, 'Monte Carlo trial count must remain exactly 100.');
MC_RANDOM_SEED = 20260626;
MC_SAVE_FILE = 'ETMPCPID_monte_carlo_results.mat';
MC_CSV_PREFIX = 'ETMPCPID_monte_carlo';
MC_TERMINAL_TOL_M = 1.00;

scene_names={};
rmse_pos_all=[]; rmse_phi_all=[]; smooth_all=[];
callrate_all=[]; avgms_all=[]; cpus_all=[];

% Persist complete run logs for the revision tables and later Monte Carlo reuse.
SAVE_RUN_LOGS = true;
RUN_LOG_FILE = 'ETMPCPID_fair_logged_results.mat';
all_results = struct();
study_meta = struct('sample_time_s',sim.T, ...
                    'note','All MPC-type controllers share one scene-specific outer-loop MPC configuration.', ...
                    'event_note','Main ET benchmarks use a locked J_thr/T_max configuration with curvature triggering disabled; sensitivity isolates the same two parameters.', ...
                    'nominal_J_thr',NOMINAL_ET.J_thr,'nominal_Tmax_s',NOMINAL_ET.max_dt_sec);

for i=1:numel(kinds)
    kind = kinds{i};
    cfg.Tsim = Tsims(kind);
    scene_names{end+1}=upper(kind); %#ok<AGROW>

    % ---------------------------------------------------------------------
    % FAIR COMPARISON CONFIGURATION
    % A single scene-specific MPC configuration is passed unchanged to every
    % MPC-type controller. Thus, within a scene, all methods use identical
    % Np, Nc, Q, R, correction bounds, increment bounds, actuator model,
    % sampling period, reference trajectory, and QP solver. Only the event
    % policy and/or the presence of the PID velocity servo differs.
    % ---------------------------------------------------------------------
    act = act_defaults_();
    mpc_scene = mpc_defaults_();
    mpc_scene = apply_scene_mpc_weights_(mpc_scene,kind);
    print_shared_mpc_config_(kind,mpc_scene);

    % controllers
    log_pid = SimPID(kind,cfg,sim,[]);

    log_mpc = SimMPC(kind,cfg,sim,mpc_scene,act);

    [~,pid2] = mpcpid_defaults_();
    log_mpcpid = SimMPC_PID(kind,cfg,sim,mpc_scene,pid2,act);

    % External variable-horizon ET-MPC baseline adapted from Zhang et al. (2024).
    % Its event rule and sequence-execution policy are retained, while its outer
    % MPC model and all constraints are intentionally identical to mpc_scene.
    [~, vh_et] = vh_etmpc_defaults_();
    log_vh = SimVH_ET_MPC(kind,cfg,sim,mpc_scene,act,vh_et);
    % Internal no-PID ablation: exactly the same locked event policy as the
    % proposed controller; only the fixed-period PID velocity servo is removed.
    [~, et_etm] = etmpc_defaults_();
    et_etm = apply_nominal_event_config_(et_etm,NOMINAL_ET);
    log_etm = SimET_MPC(kind,cfg,sim,mpc_scene,act,et_etm);
    % Proposed ET-MPC-PID controller using the locked nominal event policy.
    [~,pid_etp,et_etp] = et_defaults_();
    et_etp = apply_nominal_event_config_(et_etp,NOMINAL_ET);
    log_etp = SimET_MPC_PID(kind,cfg,sim,mpc_scene,pid_etp,act,et_etp);

    % High-frequency ET-MPC ablation: same outer MPC, but deliberately more
    % aggressive event settings and no PID velocity servo.
    [~, et_ret] = etmpc_returned_defaults_();
    if strcmpi(kind,'eight')
        et_ret.w_pos=1.25; et_ret.w_phi=2.2; et_ret.w_du_v=0.75; et_ret.w_du_w=1.15;
        et_ret.max_dt_sec=0.08; et_ret.min_dwell_sec=0.02; et_ret.kappa_thr=0.010;
        et_ret.eps_pos=0.12; et_ret.eps_phi=2.2*pi/180; et_ret.eps_vd=0.18; et_ret.eps_wd=2.3*pi/180;
        et_ret.eps_phi_ref=3*pi/180; et_ret.eps_pos_hard=0.24; et_ret.eps_phi_hard=4.3*pi/180;
        et_ret.J_thr=0.82; et_ret.e_rate_thr=0.75;
    else
        et_ret.w_pos=1.15; et_ret.w_phi=1.95; et_ret.w_du_v=0.65; et_ret.w_du_w=1.05;
        et_ret.max_dt_sec=0.09; et_ret.min_dwell_sec=0.02; et_ret.kappa_thr=0.010;
        et_ret.eps_pos=0.13; et_ret.eps_phi=2.4*pi/180; et_ret.eps_vd=0.20; et_ret.eps_wd=2.6*pi/180;
        et_ret.eps_phi_ref=3.2*pi/180; et_ret.eps_pos_hard=0.26; et_ret.eps_phi_hard=4.6*pi/180;
        et_ret.J_thr=0.86; et_ret.e_rate_thr=0.82;
    end
    log_ret = SimET_MPC_RETURNED(kind,cfg,sim,mpc_scene,act,et_ret);

    % Attach verifiable QP timing, solver, and constraint diagnostics to every
    % controller log before figures/tables are generated.
    log_pid    = attach_diagnostics_(log_pid,mpc_scene,act);
    log_mpc    = attach_diagnostics_(log_mpc,mpc_scene,act);
    log_mpcpid = attach_diagnostics_(log_mpcpid,mpc_scene,act);
    log_vh     = attach_diagnostics_(log_vh,mpc_scene,act);
    log_etm    = attach_diagnostics_(log_etm,mpc_scene,act);
    log_etp    = attach_diagnostics_(log_etp,mpc_scene,act);
    log_ret    = attach_diagnostics_(log_ret,mpc_scene,act);

    % metrics print
    M_pid=metrics_(log_pid); M_mpc=metrics_(log_mpc); M_mpcpid=metrics_(log_mpcpid);
    M_vh=metrics_(log_vh); M_etm=metrics_(log_etm); M_etp=metrics_(log_etp); M_ret=metrics_(log_ret);

    print_metrics_(kind, 'PID',M_pid);
    print_metrics_(kind, 'MPC',M_mpc);
    print_metrics_(kind, 'MPC-PID',M_mpcpid);
    print_metrics_(kind, 'VH-ET-MPC (Zhang2024)',M_vh);
    print_metrics_(kind, 'ET-MPC-same',M_etm);
    print_metrics_(kind, 'ET-MPC-PID',M_etp);
    print_metrics_(kind, 'ET-MPC-retuned',M_ret);

    % event data
    [tm_ep,dt_ep]=event_intervals_(log_etp);
    [tm_vh,dt_vh]=event_intervals_(log_vh);
    Ts = sim.T;

    % perf table
    P = perf_table_struct_(kind,log_vh,log_etm,log_etp,log_ret);
    print_perf_table_scene_(P);

    logs = struct('pid',log_pid,'mpc',log_mpc,'mpcpid',log_mpcpid,'vh',log_vh, ...
                  'etm',log_etm,'etp',log_etp,'ret',log_ret);
    print_unified_scene_table_(kind,logs);
    print_event_source_table_(kind,logs);

    draw_composite_main_(kind, logs, P, C, fs);

    draw_event_standalone_(kind, tm_vh, dt_vh, tm_ep, dt_ep, Ts, C, fs);

    if strcmpi(kind,'eight')
        draw_control_chain_consistency_(kind, log_etp, mpc_scene, act, C, fs);
    end

    [Tpid,epid,ppid]=errors_from_log_(log_pid);
    [Tmpc,empc,pmpc]=errors_from_log_(log_mpc);
    [Tmpcp,empcp,pmpcp]=errors_from_log_(log_mpcpid);
    [Tvh,evh,pvh]=errors_from_log_(log_vh);
    [Tetm,eetm,petm]=errors_from_log_(log_etm);
    [Tetp,eetp,petp]=errors_from_log_(log_etp);
    [Tret,eret,pret]=errors_from_log_(log_ret);

    f2 = figure('Color','w','Name',['Errors - ',upper(kind)]);
    tl2=tiledlayout(f2,2,1, 'TileSpacing','compact','Padding','compact');

    ax21=nexttile(tl2,1); style_axes_(ax21,fs); hold(ax21, 'on'); box(ax21,'on');
    title(ax21,'(a) |e_{pos}|(t)','FontSize',fs); ylabel(ax21, '|e_{pos}|(m)','FontSize',fs);
    plot(ax21,Tpid,epid, '-','Color',C.pid,'LineWidth',1.5,'DisplayName','PID');
    plot(ax21,Tmpc,empc, '-','Color',C.mpc,'LineWidth',1.5,'DisplayName','MPC');
    plot(ax21,Tmpcp,empcp, '-','Color',C.mpcpid,'LineWidth',1.5,'DisplayName','MPC-PID');
    plot(ax21,Tvh,evh, '-','Color',C.vh,'LineWidth',1.6,'DisplayName','VH-ET-MPC');
    plot(ax21,Tetm,eetm, '-','Color',C.etm,'LineWidth',1.6,'DisplayName','ET-MPC-same');
    plot(ax21,Tetp,eetp, '-','Color',C.etp,'LineWidth',1.6,'DisplayName','ET-MPC-PID');
    plot(ax21,Tret,eret, '-','Color',C.ret,'LineWidth',1.6,'DisplayName','ET-MPC-retuned');
    legend(ax21,'Location','eastoutside','Box','off');
    add_error_zoom_inset_(ax21, kind, {Tpid,Tmpc,Tmpcp,Tvh,Tetp,Tret}, {epid,empc,empcp,evh,eetp,eret}, C, 'pos');

    ax22=nexttile(tl2,2); style_axes_(ax22,fs); hold(ax22, 'on'); box(ax22,'on');
    title(ax22,'(b) e_{\phi}(t)','FontSize',fs); ylabel(ax22,'e_{\phi}(rad)','FontSize',fs); xlabel(ax22, 'Time (s)','FontSize',fs);
    yline(ax22,0,'-','Color',C.zero,'HandleVisibility' ,'off');

    plot(ax22,Tpid,ppid, '-','Color',C.pid,'LineWidth',1.5);
    plot(ax22,Tmpc,pmpc, '-','Color',C.mpc,'LineWidth',1.5);
    plot(ax22,Tmpcp,pmpcp, '-','Color',C.mpcpid,'LineWidth',1.5);
    plot(ax22,Tvh,pvh, '-','Color',C.vh,'LineWidth',1.6);
    plot(ax22,Tetm,petm, '-','Color',C.etm,'LineWidth',1.6);
    plot(ax22,Tetp,petp, '-','Color',C.etp,'LineWidth',1.6);
    plot(ax22,Tret,pret, '-','Color',C.ret,'LineWidth',1.6);
    add_error_zoom_inset_(ax22, kind, {Tpid,Tmpc,Tmpcp,Tvh,Tetp,Tret}, {ppid,pmpc,pmpcp,pvh,petp,pret}, C, 'phi');

    if strcmpi(kind,'eight') || SHOW_INPUTS_DOUBLE()
        f3=figure('Color','w','Name',['Inputs - ',upper(kind)]);
        ax3=axes(f3); style_axes_(ax3,fs); hold(ax3, 'on'); box(ax3,'on');
        title(ax3, 'Control input: \omega(t)' ,'FontSize',fs);
        xlabel(ax3, 'Time (s)','FontSize',fs); ylabel(ax3,'\omega(rad/s)','FontSize',fs);

        tU_pid=log_pid.Thist(1:end-1);
        tU_mpc=log_mpc.Thist(1:end-1);
        tU_mp=log_mpcpid.Thist(1:end-1);
        tU_vh=log_vh.Thist(1:end-1);
        tU_em=log_etm.Thist(1:end-1);
        tU_ep=log_etp.Thist(1:end-1);
        tU_ret=log_ret.Thist(1:end-1);

        yline(ax3,0, '-','Color',C.zero,'HandleVisibility' ,'off');
        wlim=act_defaults_().w_max;
        yline(ax3,wlim, '--','Color',[0.5 0.5 0.5],'HandleVisibility' ,'off');
        yline(ax3,-wlim, '--','Color',[0.5 0.5 0.5],'HandleVisibility' ,'off');

        plot(ax3,tU_pid,log_pid.Vhist(2,:), '-','Color',C.pid,'LineWidth',1.5,'DisplayName','PID');
        plot(ax3,tU_mpc,log_mpc.Vhist(2,:), '-','Color',C.mpc,'LineWidth',1.5,'DisplayName','MPC');
        plot(ax3,tU_mp,log_mpcpid.Vhist(2,:), '-','Color',C.mpcpid,'LineWidth',1.5,'DisplayName','MPC-PID');
        plot(ax3,tU_vh,log_vh.Vhist(2,:), '-','Color',C.vh,'LineWidth',1.6,'DisplayName','VH-ET-MPC');
        plot(ax3,tU_em,log_etm.Vhist(2,:), '-','Color',C.etm,'LineWidth',1.6,'DisplayName','ET-MPC-same');
        plot(ax3,tU_ep,log_etp.Vhist(2,:), '-','Color',C.etp,'LineWidth',1.6,'DisplayName','ET-MPC-PID');
        plot(ax3,tU_ret,log_ret.Vhist(2,:), '-','Color',C.ret,'LineWidth',1.6,'DisplayName','ET-MPC-retuned');
        legend(ax3, 'Location','best','Box','off');

        rug_bottom_marks_(ax3,tU_vh,log_vh.events,C.ev_vh);
        rug_bottom_marks_(ax3,tU_ep,log_etp.events,C.ev_etp);
        rug_bottom_marks_(ax3,tU_em,log_etm.events,C.ev_etm);
        rug_bottom_marks_(ax3,tU_ret,log_ret.events,C.ret);
    end

    if DO_SAVE
        exportgraphics(gcf,fullfile(OUTDIR,sprintf('LastFig_%s.pdf',upper(kind))),'ContentType','vector','Resolution',DPI);
    end

    % summary cache
    rmse_pos_all(end+1,:)=[M_pid.rmse_pos M_mpc.rmse_pos M_mpcpid.rmse_pos M_vh.rmse_pos M_etm.rmse_pos M_etp.rmse_pos M_ret.rmse_pos];
    rmse_phi_all(end+1,:)=[M_pid.rmse_phi M_mpc.rmse_phi M_mpcpid.rmse_phi M_vh.rmse_phi M_etm.rmse_phi M_etp.rmse_phi M_ret.rmse_phi];
    smooth_all(end+1,:)=[M_pid.mean_abs_dv+M_pid.mean_abs_dw, M_mpc.mean_abs_dv+M_mpc.mean_abs_dw, ...
                         M_mpcpid.mean_abs_dv+M_mpcpid.mean_abs_dw, M_vh.mean_abs_dv+M_vh.mean_abs_dw, ...
                         M_etm.mean_abs_dv+M_etm.mean_abs_dw, M_etp.mean_abs_dv+M_etp.mean_abs_dw, ...
                         M_ret.mean_abs_dv+M_ret.mean_abs_dw];

    Ntot=max(1,numel(log_pid.Thist)-1);
    calls=[log_mpc.calls log_mpcpid.calls log_vh.calls log_etm.calls log_etp.calls log_ret.calls];
    cpus=[log_mpc.cpu_time_s log_mpcpid.cpu_time_s log_vh.cpu_time_s log_etm.cpu_time_s log_etp.cpu_time_s log_ret.cpu_time_s];
    callrate_all(end+1,:)=100*calls/Ntot;
    avgms_all(end+1,:)=1000*cpus./max(calls,1);
    cpus_all(end+1,:)=cpus;

    all_results.(lower(kind)) = struct('shared_mpc',mpc_scene,'actuator',act, ...
        'logs',logs,'performance_table',P);
end

if SAVE_RUN_LOGS
    save(RUN_LOG_FILE,'all_results','study_meta','-v7.3');
    fprintf('Saved complete controller logs to %s\n',RUN_LOG_FILE);
end

% Reviewer #3: sensitivity/Pareto study for the normalized trigger threshold
% and maximum holding time. The same grid is evaluated on both trajectories.
if RUN_SENSITIVITY_STUDY
    sensitivity_results = run_trigger_sensitivity_study_(sim,Tsims, ...
        SENSITIVITY_J_THR,SENSITIVITY_T_MAX_S,fs);
    save('ETMPCPID_trigger_sensitivity_results.mat','sensitivity_results','-v7.3');
    fprintf('Saved trigger sensitivity results to ETMPCPID_trigger_sensitivity_results.mat\n');
end

if RUN_MONTE_CARLO
    fprintf('Monte Carlo final configuration: %d paired trials per scene.\n',MC_N_RUNS);
    mc_results = run_monte_carlo_study_(sim,Tsims,NOMINAL_ET,MC_N_RUNS, ...
        MC_RANDOM_SEED,MC_TERMINAL_TOL_M,MC_CSV_PREFIX,fs);
    save(MC_SAVE_FILE,'mc_results','-v7.3');
    fprintf('Saved Monte Carlo results to %s\n',MC_SAVE_FILE);
end

% summary bars
fS=figure('Color','w','Name','Summary Bars');
tl=tiledlayout(fS,2,3,'TileSpacing','compact','Padding','compact');
labels_all={'PID','MPC','MPC-PID','VH-ET-MPC','ET-MPC-same','ET-MPC-PID','ET-MPC-retuned'};
colors_all=[C.pid;C.mpc;C.mpcpid;C.vh;C.etm;C.etp;C.ret];
labels_qp={'MPC','MPC-PID','VH-ET-MPC','ET-MPC-same','ET-MPC-PID','ET-MPC-retuned'};
colors_qp=[C.mpc;C.mpcpid;C.vh;C.etm;C.etp;C.ret];

ax1=nexttile(tl); style_axes_(ax1,fs); b1=bar(ax1,rmse_pos_all,'BarWidth',0.85);
title(ax1,'Position RMSE (m)'); ylabel(ax1,'RMSE'); set(ax1,'XTickLabel',scene_names);
apply_bar_colors_(b1,colors_all); bar_value_labels_(b1,'%.3f',max(fs-2,8));

ax2=nexttile(tl); style_axes_(ax2,fs); b2=bar(ax2,rmse_phi_all,'BarWidth',0.85);
title(ax2,'Heading RMSE (rad)'); ylabel(ax2,'RMSE'); set(ax2,'XTickLabel',scene_names);
apply_bar_colors_(b2,colors_all); bar_value_labels_(b2,'%.3f',max(fs-2,8));

ax3=nexttile(tl); style_axes_(ax3,fs); b3=bar(ax3,smooth_all,'BarWidth',0.85);
title(ax3,'Smoothness'); ylabel(ax3,'value'); set(ax3,'XTickLabel',scene_names);
apply_bar_colors_(b3,colors_all); bar_value_labels_(b3,'%.3f',max(fs-2,8));

ax4=nexttile(tl); style_axes_(ax4,fs); b4=bar(ax4,callrate_all,'BarWidth',0.85);
title(ax4,'MPC Call Rate (%)'); ylabel(ax4,'%'); set(ax4,'XTickLabel',scene_names);
apply_bar_colors_(b4,colors_qp); bar_value_labels_(b4,'%.2f',max(fs-2,8));

ax5=nexttile(tl); style_axes_(ax5,fs); b5=bar(ax5,avgms_all,'BarWidth',0.85);
title(ax5,'QP Avg Time (ms/call)'); ylabel(ax5,'ms'); set(ax5,'XTickLabel',scene_names);
apply_bar_colors_(b5,colors_qp); bar_value_labels_(b5,'%.2f',max(fs-2,8));

ax6=nexttile(tl); style_axes_(ax6,fs); b6=bar(ax6,cpus_all,'BarWidth',0.85);
title(ax6,'QP Total Time (s)'); ylabel(ax6,'s'); set(ax6,'XTickLabel',scene_names);
apply_bar_colors_(b6,colors_qp); bar_value_labels_(b6,'%.2f',max(fs-2,8));

% A single horizontal legend for the whole summary figure, like a paper-style multi-panel plot.
lgd=legend(ax1,b1,labels_all,'Orientation','horizontal','NumColumns',numel(labels_all),'Box','off');
try
    lgd.Layout.Tile='north';
catch
    lgd.Location='northoutside';
end
% Ensure later interactive calls start from the nominal plant state.
global ETMPCPID_MC_UNCERTAINTY;
ETMPCPID_MC_UNCERTAINTY=[];
end


function sensitivity_results = run_trigger_sensitivity_study_(sim,Tsims,J_grid,Tmax_grid,fs)
% Two-parameter ET-MPC-PID sensitivity/Pareto study requested by Reviewer #3.
% A common normalized trigger configuration is deliberately used for BOTH paths;
% only the shared scene-specific outer MPC weights differ, as in the fair benchmark.
% This avoids hiding manual event-policy retuning inside the sensitivity study.
scenes={'double','eight'};
sensitivity_results=struct();
for ss=1:numel(scenes)
    kind=scenes{ss};
    cfg.Tsim=Tsims(kind);
    act=act_defaults_();
    mpc_scene=apply_scene_mpc_weights_(mpc_defaults_(),kind);
    [~,pid,et_base]=et_defaults_();
    % Isolate the requested J_thr--T_max trade-off. Curvature triggering is
    % explicitly disabled here; setting kappa_thr=0 would force an event as
    % soon as the dwell time expires and would invalidate the sweep.
    et_base.enable_curvature_trigger=false;
    et_base.kappa_thr=0.020;
    et_base.min_dwell_sec=0.08;        % fixed for the entire grid and both scenes
    nJ=numel(J_grid); nT=numel(Tmax_grid);
    posRMSE=nan(nT,nJ); maxPos=nan(nT,nJ); headRMSE=nan(nT,nJ);
    smoothness=nan(nT,nJ); callRate=nan(nT,nJ); qpTotalMs=nan(nT,nJ);
    trigTotalMs=nan(nT,nJ); pidTotalMs=nan(nT,nJ); maxPosAll=nan(nT,nJ);
    failCount=zeros(nT,nJ); violationSteps=zeros(nT,nJ);
    jTriggerCount=zeros(nT,nJ); curvatureTriggerCount=zeros(nT,nJ);
    tmaxTriggerCount=zeros(nT,nJ); initialTriggerCount=zeros(nT,nJ);
    log_grid=cell(nT,nJ);

    fprintf('\n================ ET-MPC-PID trigger sensitivity - %s ================\n',upper(kind));
    for it=1:nT
        for ij=1:nJ
            et=et_base;
            et.J_thr=J_grid(ij);
            et.max_dt_sec=Tmax_grid(it);
            log=SimET_MPC_PID(kind,cfg,sim,mpc_scene,pid,act,et);
            log=attach_diagnostics_(log,mpc_scene,act);
            M=metrics_(log); S=runtime_stats_(log);
            N=max(1,numel(log.Thist)-1);
            posRMSE(it,ij)=M.rmse_pos;
            maxPos(it,ij)=M.max_pos;
            headRMSE(it,ij)=M.rmse_phi;
            smoothness(it,ij)=M.mean_abs_dv+M.mean_abs_dw;
            callRate(it,ij)=100*log.calls/N;
            qpTotalMs(it,ij)=1000*S.total_s;
            trigTotalMs(it,ij)=1000*S.trigger_total_s;
            pidTotalMs(it,ij)=1000*S.pid_total_s;
            maxPosAll(it,ij)=M.max_pos;
            failCount(it,ij)=S.failures;
            violationSteps(it,ij)=log.constraint.total_violation_time_steps;
            jTriggerCount(it,ij)=nnz(getfield_or_(log,'event_source_J',false(1,N)));
            curvatureTriggerCount(it,ij)=nnz(getfield_or_(log,'event_source_curvature',false(1,N)));
            tmaxTriggerCount(it,ij)=nnz(getfield_or_(log,'event_source_Tmax',false(1,N)));
            initialTriggerCount(it,ij)=nnz(getfield_or_(log,'event_source_initial',false(1,N)));
            log_grid{it,ij}=log;
            fprintf('J_thr=%4.2f, T_max=%4.2f s | RMSE=%7.4f m | smooth=%7.4f | call=%6.2f %% | J/Tmax=%d/%d\n', ...
                et.J_thr,et.max_dt_sec,M.rmse_pos,smoothness(it,ij),callRate(it,ij),jTriggerCount(it,ij),tmaxTriggerCount(it,ij));
        end
    end

    [JJ,TT]=meshgrid(J_grid,Tmax_grid);
    trial_table=table(JJ(:),TT(:),posRMSE(:),maxPos(:),headRMSE(:),smoothness(:),callRate(:), ...
        qpTotalMs(:),trigTotalMs(:),pidTotalMs(:),failCount(:),violationSteps(:), ...
        jTriggerCount(:),curvatureTriggerCount(:),tmaxTriggerCount(:),initialTriggerCount(:), ...
        'VariableNames',{'J_thr','T_max_s','PosRMSE_m','MaxPos_m','HeadingRMSE_rad','ControlVariation', ...
        'MPC_CallRate_pct','QP_Total_ms','Trigger_Total_ms','PID_Total_ms','QP_Failures','ViolationTimeSteps', ...
        'JTriggerCount','CurvatureTriggerCount','TmaxTriggerCount','InitialTriggerCount'});
    disp(trial_table);
    % Export the complete sensitivity grid in a portable tabular format.
    writetable(trial_table, sprintf('ETMPCPID_trigger_sensitivity_%s_grid.csv', lower(kind)));

    sensitivity_results.(kind)=struct('J_grid',J_grid,'Tmax_grid_s',Tmax_grid, ...
        'event_base',et_base,'shared_mpc',mpc_scene,'actuator',act, ...
        'pos_rmse_m',posRMSE,'max_pos_m',maxPos,'heading_rmse_rad',headRMSE, ...
        'control_variation',smoothness,'mpc_call_rate_pct',callRate, ...
        'qp_total_ms',qpTotalMs,'trigger_total_ms',trigTotalMs,'pid_total_ms',pidTotalMs, ...
        'qp_failures',failCount,'violation_time_steps',violationSteps, ...
        'J_trigger_count',jTriggerCount,'curvature_trigger_count',curvatureTriggerCount, ...
        'Tmax_trigger_count',tmaxTriggerCount,'initial_trigger_count',initialTriggerCount, ...
        'trial_table',trial_table,'logs',{log_grid});
end

draw_trigger_sensitivity_heatmaps_(sensitivity_results,fs);
draw_trigger_pareto_(sensitivity_results,fs);
end

function draw_trigger_sensitivity_heatmaps_(R,fs)
scenes={'double','eight'};
metric_names={'Position RMSE (m)','Maximum position error (m)','Control variation','MPC call rate (%)'};
metric_fields={'pos_rmse_m','max_pos_m','control_variation','mpc_call_rate_pct'};
f=figure('Color','w','Name','ET-MPC-PID Trigger Sensitivity');
tl=tiledlayout(f,2,4,'TileSpacing','compact','Padding','compact');
for ss=1:numel(scenes)
    S=R.(scenes{ss});
    for mm=1:numel(metric_fields)
        ax=nexttile(tl,(ss-1)*4+mm); style_axes_(ax,fs); box(ax,'on');
        Z=S.(metric_fields{mm});
        imagesc(ax,S.J_grid,S.Tmax_grid_s,Z); axis(ax,'xy');
        xlabel(ax,'J_{thr}'); ylabel(ax,'T_{max} (s)');
        title(ax,[upper(scenes{ss}),' - ',metric_names{mm}]);
        cb=colorbar(ax); %#ok<NASGU>
        set(ax,'XTick',S.J_grid,'YTick',S.Tmax_grid_s);
        for it=1:numel(S.Tmax_grid_s)
            for ij=1:numel(S.J_grid)
                text(ax,S.J_grid(ij),S.Tmax_grid_s(it),sprintf('%.3g',Z(it,ij)), ...
                    'HorizontalAlignment','center','FontSize',max(fs-3,7),'Color','k');
            end
        end
    end
end
sgtitle(tl,'ET-MPC-PID sensitivity to trigger threshold and maximum holding time', ...
    'FontName','Times New Roman','FontSize',fs+1,'FontWeight','bold');
end

function draw_trigger_pareto_(R,fs)
scenes={'double','eight'};
f=figure('Color','w','Name','ET-MPC-PID Trigger Pareto');
tl=tiledlayout(f,1,2,'TileSpacing','compact','Padding','compact');
for ss=1:numel(scenes)
    S=R.(scenes{ss});
    x=S.mpc_call_rate_pct(:); y=S.pos_rmse_m(:);
    idx_front=pareto_front_indices_(x,y);
    ax=nexttile(tl,ss); style_axes_(ax,fs); hold(ax,'on'); box(ax,'on');
    scatter(ax,x,y,45,'filled','DisplayName','grid points');
    [~,ord]=sort(x(idx_front)); pf=idx_front(ord);
    plot(ax,x(pf),y(pf),'-o','LineWidth',1.4,'DisplayName','Pareto front');
    [row,col]=ind2sub(size(S.pos_rmse_m),pf);
    for kk=1:numel(pf)
        text(ax,x(pf(kk)),y(pf(kk)),sprintf('  %.1f/%.2f',S.J_grid(col(kk)),S.Tmax_grid_s(row(kk))), ...
            'FontSize',max(fs-3,7),'VerticalAlignment','bottom');
    end
    xlabel(ax,'MPC call rate (%)'); ylabel(ax,'Position RMSE (m)');
    title(ax,[upper(scenes{ss}),' - RMSE/call-rate Pareto']);
    legend(ax,'Location','best','Box','off');
end
sgtitle(tl,'ET-MPC-PID Pareto trade-off (labels: J_{thr}/T_{max})', ...
    'FontName','Times New Roman','FontSize',fs+1,'FontWeight','bold');
end

function idx = pareto_front_indices_(x,y)
% Both objectives are minimized: lower tracking error and fewer MPC calls.
x=x(:); y=y(:); n=numel(x); keep=true(n,1);
for i=1:n
    dominated=(x<=x(i)) & (y<=y(i)) & ((x<x(i)) | (y<y(i)));
    if any(dominated), keep(i)=false; end
end
idx=find(keep);
end


function et = apply_nominal_event_config_(et,nominal)
% Apply the selected single event-policy setting to a controller structure.
et.J_thr = nominal.J_thr;
et.max_dt_sec = nominal.max_dt_sec;
et.min_dwell_sec = nominal.min_dwell_sec;
et.enable_curvature_trigger = nominal.enable_curvature_trigger;
et.kappa_thr = nominal.kappa_thr;
end

function mc_results = run_monte_carlo_study_(sim,Tsims,nominal_et,Nmc,seed,terminal_tol_m,csv_prefix,fs)
% Monte Carlo robustness study under paired non-ideal execution conditions.
% Every controller sees the same realization in a trial: initial-state error,
% actuator time-constant/gain mismatch, noisy pose feedback, and bounded
% equivalent velocity/slip disturbance. The MPC prediction model remains
% nominal, so the sampled plant deviations are unmodeled uncertainties.
scenes={'double','eight'};
method_names={'MPC-PID','VH-ET-MPC','ET-MPC-same','ET-MPC-PID'};
method_fields={'mpcpid','vh','etm','etp'};
mc_results=struct();

global ETMPCPID_MC_UNCERTAINTY;
for ss=1:numel(scenes)
    kind=scenes{ss};
    cfg.Tsim=Tsims(kind);
    trials=mc_generate_trials_(Nmc,seed+1000*ss);
    nM=numel(method_names);

    pos_rmse=nan(Nmc,nM); head_rmse=nan(Nmc,nM); max_pos=nan(Nmc,nM);
    final_pos=nan(Nmc,nM); call_rate=nan(Nmc,nM); smoothness=nan(Nmc,nM);
    qp_failures=zeros(Nmc,nM); violation_steps=zeros(Nmc,nM);
    feasible=false(Nmc,nM); terminal_success=false(Nmc,nM);

    fprintf('\n================ Monte Carlo robustness study - %s (%d trials) ================\n',upper(kind),Nmc);
    for rr=1:Nmc
        sim_trial=sim;
        sim_trial.x0=sim.x0+trials(rr).x0_offset;
        ETMPCPID_MC_UNCERTAINTY=trials(rr);

        act=act_defaults_();                         % nominal controller-side limits
        mpc_scene=apply_scene_mpc_weights_(mpc_defaults_(),kind);
        [~,pid_periodic]=mpcpid_defaults_();
        [~,pid_etp,et_etp]=et_defaults_();
        et_etp=apply_nominal_event_config_(et_etp,nominal_et);
        [~,et_etm]=etmpc_defaults_();
        et_etm=apply_nominal_event_config_(et_etm,nominal_et);
        [~,vh_et]=vh_etmpc_defaults_();

        for mm=1:nM
            try
                % Paired stochastic realization: each compared controller starts
                % from the same trial-specific measurement/disturbance stream.
                rng(trials(rr).noise_seed,'twister');
                switch method_fields{mm}
                    case 'mpcpid'
                        log=SimMPC_PID(kind,cfg,sim_trial,mpc_scene,pid_periodic,act);
                    case 'vh'
                        log=SimVH_ET_MPC(kind,cfg,sim_trial,mpc_scene,act,vh_et);
                    case 'etm'
                        log=SimET_MPC(kind,cfg,sim_trial,mpc_scene,act,et_etm);
                    case 'etp'
                        log=SimET_MPC_PID(kind,cfg,sim_trial,mpc_scene,pid_etp,act,et_etp);
                end
                log=attach_diagnostics_(log,mpc_scene,act);
                M=metrics_(log);
                pos_rmse(rr,mm)=M.rmse_pos;
                head_rmse(rr,mm)=M.rmse_phi;
                max_pos(rr,mm)=M.max_pos;
                final_pos(rr,mm)=norm(log.Xhist(1:2,end)-log.Rhist(1:2,end));
                smoothness(rr,mm)=M.mean_abs_dv+M.mean_abs_dw;
                call_rate(rr,mm)=100*log.calls/max(1,numel(log.Thist)-1);
                qp_failures(rr,mm)=log.qp_failure_count;
                violation_steps(rr,mm)=log.constraint.total_violation_time_steps;
                finite_ok=all(isfinite(log.Xhist(:))) && all(isfinite(log.Vhist(:)));
                feasible(rr,mm)=finite_ok && qp_failures(rr,mm)==0 && violation_steps(rr,mm)==0;
                terminal_success(rr,mm)=feasible(rr,mm) && final_pos(rr,mm)<=terminal_tol_m;
            catch ME
                fprintf(2,'Monte Carlo trial %d, %s, %s failed: %s\n', ...
                    rr,upper(kind),method_names{mm},ME.message);
                qp_failures(rr,mm)=1;
                feasible(rr,mm)=false;
                terminal_success(rr,mm)=false;
            end
        end
        if mod(rr,max(1,ceil(Nmc/10)))==0 || rr==Nmc
            fprintf('%s: completed %d/%d trials\n',upper(kind),rr,Nmc);
        end
    end

    raw_table=mc_make_raw_table_(Nmc,method_names,pos_rmse,head_rmse,max_pos,final_pos, ...
        smoothness,call_rate,qp_failures,violation_steps,feasible,terminal_success);
    summary_table=mc_make_summary_table_(method_names,pos_rmse,head_rmse,max_pos,final_pos, ...
        smoothness,call_rate,qp_failures,violation_steps,feasible,terminal_success);
    fprintf('\n================ Monte Carlo summary - %s ================\n',upper(kind));
    disp(summary_table);
    writetable(raw_table,sprintf('%s_%s_raw.csv',csv_prefix,lower(kind)));
    writetable(summary_table,sprintf('%s_%s_summary.csv',csv_prefix,lower(kind)));

    mc_results.(kind)=struct('method_names',{method_names},'terminal_tolerance_m',terminal_tol_m, ...
        'uncertainty_specification','Initial pose: sigma=[0.06 m, 0.06 m, 3 deg]; actuator tau scale: clipped N(1,0.20^2); gain: clipped N(1,0.08^2); pose noise: [0.015 m,0.75 deg]; equivalent velocity disturbances: [0.03 m/s,0.035 rad/s].', ...
        'trials',trials,'raw_table',raw_table,'summary_table',summary_table, ...
        'pos_rmse_m',pos_rmse,'heading_rmse_rad',head_rmse,'max_pos_m',max_pos, ...
        'final_pos_m',final_pos,'control_variation',smoothness,'call_rate_pct',call_rate, ...
        'qp_failures',qp_failures,'constraint_violation_steps',violation_steps, ...
        'feasible',feasible,'terminal_success',terminal_success);
end
ETMPCPID_MC_UNCERTAINTY=[];
draw_monte_carlo_figures_(mc_results,fs);
end

function trials = mc_generate_trials_(N,seed)
% Bounded, reproducible realizations shared across all compared controllers.
% Preallocate a *field-complete* struct array. MATLAB does not allow assigning
% a populated struct into an array preallocated as struct() with no fields.
rng(seed,'twister');
template=struct( ...
    'active',true, ...
    'x0_offset',zeros(3,1), ...
    'tau_v_scale',1.0, ...
    'tau_w_scale',1.0, ...
    'gain_v',1.0, ...
    'gain_w',1.0, ...
    'meas_std_xy',0.015, ...
    'meas_std_phi',deg2rad(0.75), ...
    'dist_std_v',0.030, ...
    'dist_std_w',0.035, ...
    'noise_seed',0);
trials=repmat(template,N,1);
for ii=1:N
    trials(ii).active=true;
    trials(ii).x0_offset=[0.06*randn;0.06*randn;deg2rad(3.0)*randn];
    trials(ii).tau_v_scale=mu_clamp(1+0.20*randn,0.65,1.35);
    trials(ii).tau_w_scale=mu_clamp(1+0.20*randn,0.65,1.35);
    trials(ii).gain_v=mu_clamp(1+0.08*randn,0.82,1.18);
    trials(ii).gain_w=mu_clamp(1+0.08*randn,0.82,1.18);
    % Resetting to this seed before each controller makes the within-trial
    % disturbance/noise sequence paired across all compared methods.
    trials(ii).noise_seed=seed+100000+ii;
end
end

function T = mc_make_raw_table_(N,method_names,pos,head,maxpos,finalpos,smooth,callrate,qpfail,viol,feas,succ)
trial_id=repmat((1:N)',numel(method_names),1);
% Repeat method labels in the same column-major order as metric matrices.
method=reshape(repmat(method_names(:).',N,1),[],1);
T=table(trial_id,method,pos(:),head(:),maxpos(:),finalpos(:),smooth(:),callrate(:), ...
    qpfail(:),viol(:),feas(:),succ(:), ...
    'VariableNames',{'Trial','Method','PositionRMSE_m','HeadingRMSE_rad','MaxPositionError_m', ...
    'FinalPositionError_m','ControlVariation','MPC_CallRate_pct','QP_Failures', ...
    'ConstraintViolationTimeSteps','Feasible','TerminalSuccess'});
end

function T = mc_make_summary_table_(method_names,pos,head,maxpos,finalpos,smooth,callrate,qpfail,viol,feas,succ)
nM=numel(method_names);
Method=method_names(:);
Ntrials=repmat(size(pos,1),nM,1);
FeasibleRate_pct=zeros(nM,1); TerminalSuccessRate_pct=zeros(nM,1);
PosRMSE_mean_m=zeros(nM,1); PosRMSE_std_m=zeros(nM,1); PosRMSE_p95_m=zeros(nM,1);
HeadingRMSE_mean_rad=zeros(nM,1); MaxPos_p95_m=zeros(nM,1); FinalPos_p95_m=zeros(nM,1);
ControlVariation_mean=zeros(nM,1); MPC_CallRate_mean_pct=zeros(nM,1);
QP_Failures_total=zeros(nM,1); ConstraintViolationSteps_total=zeros(nM,1);
for mm=1:nM
    PosRMSE_mean_m(mm)=mean_omitnan_(pos(:,mm));
    PosRMSE_std_m(mm)=std_omitnan_(pos(:,mm));
    PosRMSE_p95_m(mm)=percentile_omitnan_(pos(:,mm),95);
    HeadingRMSE_mean_rad(mm)=mean_omitnan_(head(:,mm));
    MaxPos_p95_m(mm)=percentile_omitnan_(maxpos(:,mm),95);
    FinalPos_p95_m(mm)=percentile_omitnan_(finalpos(:,mm),95);
    ControlVariation_mean(mm)=mean_omitnan_(smooth(:,mm));
    MPC_CallRate_mean_pct(mm)=mean_omitnan_(callrate(:,mm));
    FeasibleRate_pct(mm)=100*mean(feas(:,mm));
    TerminalSuccessRate_pct(mm)=100*mean(succ(:,mm));
    QP_Failures_total(mm)=sum(qpfail(:,mm));
    ConstraintViolationSteps_total(mm)=sum(viol(:,mm));
end
T=table(Method,Ntrials,FeasibleRate_pct,TerminalSuccessRate_pct,PosRMSE_mean_m, ...
    PosRMSE_std_m,PosRMSE_p95_m,HeadingRMSE_mean_rad,MaxPos_p95_m,FinalPos_p95_m, ...
    ControlVariation_mean,MPC_CallRate_mean_pct,QP_Failures_total,ConstraintViolationSteps_total);
end

function draw_monte_carlo_figures_(R,fs)
scenes={'double','eight'};
labels=R.double.method_names;
% RMSE distributions in the two scenarios.
f1=figure('Color','w','Name','Monte Carlo Position RMSE');
tl=tiledlayout(f1,1,2,'TileSpacing','compact','Padding','compact');
for ss=1:numel(scenes)
    S=R.(scenes{ss});
    ax=nexttile(tl,ss); style_axes_(ax,fs); box(ax,'on');
    % Do not pass the Labels option to boxplot inside a tiledlayout.
    % Some MATLAB releases issue a renderLabels/setLabelappdata warning in
    % that situation. Create the boxes first, then assign ticks directly.
    boxplot(ax,S.pos_rmse_m,'Symbol','');
    set(ax,'XTick',1:numel(labels),'XTickLabel',labels,'XTickLabelRotation',25);
    ylabel(ax,'Position RMSE (m)'); title(ax,[upper(scenes{ss}),' - Monte Carlo']);
end
sgtitle(tl,'Monte Carlo tracking-error distributions under execution uncertainty', ...
    'FontName','Times New Roman','FontSize',fs+1,'FontWeight','bold');

% Terminal success and mean call rate provide a concise robustness/computation view.
f2=figure('Color','w','Name','Monte Carlo Summary');
tl2=tiledlayout(f2,1,2,'TileSpacing','compact','Padding','compact');
success=zeros(2,numel(labels)); calls=zeros(2,numel(labels));
for ss=1:numel(scenes)
    S=R.(scenes{ss});
    success(ss,:)=S.summary_table.TerminalSuccessRate_pct';
    calls(ss,:)=S.summary_table.MPC_CallRate_mean_pct';
end
ax1=nexttile(tl2,1); style_axes_(ax1,fs); b1=bar(ax1,success,'BarWidth',0.85); box(ax1,'on');
ylabel(ax1,'Terminal success rate (%)'); title(ax1,'Robust completion');
set(ax1,'XTickLabel',upper(scenes)); legend(ax1,b1,labels,'Location','best','Box','off');
ax2=nexttile(tl2,2); style_axes_(ax2,fs); b2=bar(ax2,calls,'BarWidth',0.85); box(ax2,'on');
ylabel(ax2,'Mean MPC call rate (%)'); title(ax2,'Online optimization demand');
set(ax2,'XTickLabel',upper(scenes)); legend(ax2,b2,labels,'Location','best','Box','off');
end

function y = mean_omitnan_(x)
x=x(isfinite(x)); if isempty(x), y=NaN; else, y=mean(x); end
end

function y = std_omitnan_(x)
x=x(isfinite(x)); if numel(x)<=1, y=0; else, y=std(x); end
end

function y = percentile_omitnan_(x,p)
x=x(isfinite(x)); if isempty(x), y=NaN; else, y=mu_percentile_(x,p); end
end


function draw_composite_main_(kind, logs, P, C, fs) %#ok<INUSD>
% Two-panel figure: direct external ET-MPC comparison + internal ablation.
% Computational-burden values are printed in the command window and should be
% placed as a separate LaTeX table in the manuscript, rather than inside the figure.
fMain = figure('Color','w','Name',['Trajectory-Ablation - ',upper(kind)]);
tlM = tiledlayout(fMain,1,2,'TileSpacing','compact','Padding','compact');

% (a) Main direct comparison, including the Zhang et al. (2024) baseline.
axL = nexttile(tlM,1); style_axes_(axL,fs); hold(axL,'on'); box(axL,'on');
if strcmpi(kind,'eight'), axis(axL,'equal'); end
plot(axL,logs.pid.Rhist(1,:),logs.pid.Rhist(2,:),'-','Color',C.ref,'LineWidth',2.1,'DisplayName','Reference');
plot(axL,logs.pid.Xhist(1,:),logs.pid.Xhist(2,:),'-','Color',C.pid,'LineWidth',1.7,'DisplayName','PID');
plot(axL,logs.mpc.Xhist(1,:),logs.mpc.Xhist(2,:),'-','Color',C.mpc,'LineWidth',1.7,'DisplayName','MPC');
plot(axL,logs.mpcpid.Xhist(1,:),logs.mpcpid.Xhist(2,:),'-','Color',C.mpcpid,'LineWidth',1.7,'DisplayName','MPC-PID');
plot(axL,logs.vh.Xhist(1,:),logs.vh.Xhist(2,:),'-','Color',C.vh,'LineWidth',1.8,'DisplayName','VH-ET-MPC');
plot(axL,logs.etp.Xhist(1,:),logs.etp.Xhist(2,:),'-','Color',C.etp,'LineWidth',1.8,'DisplayName','ET-MPC-PID');
if any(logs.vh.events)
    evh=sample_event_indices_(find(logs.vh.events),35);
    scatter(axL,logs.vh.Xhist(1,evh+1),logs.vh.Xhist(2,evh+1),12,'d', ...
        'MarkerEdgeColor',C.ev_vh,'LineWidth',0.8,'DisplayName','VH-ET-MPC events');
end
if any(logs.etp.events)
    ev=sample_event_indices_(find(logs.etp.events),35);
    scatter(axL,logs.etp.Xhist(1,ev+1),logs.etp.Xhist(2,ev+1),12,'o', ...
        'MarkerEdgeColor',C.ev_etp,'LineWidth',0.8,'DisplayName','ET-MPC-PID events');
end
[xl,yl]=mu_get_axis_limits(kind); if ~isempty(xl), xlim(axL,xl); end; if ~isempty(yl), ylim(axL,yl); end
xlabel(axL,'X (m)'); ylabel(axL,'Y (m)');
title(axL,'(a) Direct comparison with reference ET-MPC');
legend(axL,'Location','best','Box','off');

% (b) Internal ablation among event-triggered variants.
axR = nexttile(tlM,2); style_axes_(axR,fs); hold(axR,'on'); box(axR,'on');
if strcmpi(kind,'eight'), axis(axR,'equal'); end
plot(axR,logs.etp.Rhist(1,:),logs.etp.Rhist(2,:),'-','Color',C.ref,'LineWidth',2.1,'DisplayName','Reference');
plot(axR,logs.etm.Xhist(1,:),logs.etm.Xhist(2,:),'-','Color',C.etm,'LineWidth',1.8,'DisplayName','ET-MPC-same');
plot(axR,logs.etp.Xhist(1,:),logs.etp.Xhist(2,:),'-','Color',C.etp,'LineWidth',1.8,'DisplayName','ET-MPC-PID');
plot(axR,logs.ret.Xhist(1,:),logs.ret.Xhist(2,:),'-','Color',C.ret,'LineWidth',1.9,'DisplayName','ET-MPC-retuned');
if any(logs.etm.events)
    evm=sample_event_indices_(find(logs.etm.events),35);
    scatter(axR,logs.etm.Xhist(1,evm+1),logs.etm.Xhist(2,evm+1),12,'^', ...
        'MarkerEdgeColor',C.ev_etm,'LineWidth',0.8,'DisplayName','ET-MPC-same events');
end
if any(logs.etp.events)
    evp=sample_event_indices_(find(logs.etp.events),35);
    scatter(axR,logs.etp.Xhist(1,evp+1),logs.etp.Xhist(2,evp+1),12,'o', ...
        'MarkerEdgeColor',C.ev_etp,'LineWidth',0.8,'DisplayName','ET-MPC-PID events');
end
if any(logs.ret.events)
    evr=sample_event_indices_(find(logs.ret.events),35);
    scatter(axR,logs.ret.Xhist(1,evr+1),logs.ret.Xhist(2,evr+1),12,'s', ...
        'MarkerEdgeColor',C.ret,'LineWidth',0.8,'DisplayName','ET-MPC-retuned events');
end
[xl,yl]=mu_get_axis_limits(kind); if ~isempty(xl), xlim(axR,xl); end; if ~isempty(yl), ylim(axR,yl); end
xlabel(axR,'X (m)'); ylabel(axR,'Y (m)');
title(axR,'(b) Ablation comparison');
legend(axR,'Location','best','Box','off');

sgtitle(tlM,upper(kind),'FontName','Times New Roman','FontSize',fs+1,'FontWeight','bold');
end


function draw_event_standalone_(kind, tm_vh, dt_vh, tm_ep, dt_ep, Ts, C, fs)
% Direct event-interval comparison between the reference variable-horizon ET-MPC
% and the proposed ET-MPC-PID.
fEvt = figure('Color','w','Name',['EventStats-Standalone - ',upper(kind)]);
tlE = tiledlayout(fEvt,1,2,'TileSpacing','compact','Padding','compact');

ax1 = nexttile(tlE,1); style_axes_(ax1,fs); hold(ax1,'on'); box(ax1,'on');
if ~isempty(tm_vh)
    scatter(ax1,tm_vh,dt_vh,20,'d','MarkerEdgeColor',C.ev_vh,'LineWidth',0.8,'DisplayName','VH-ET-MPC');
end
if ~isempty(tm_ep)
    scatter(ax1,tm_ep,dt_ep,20,'o','MarkerEdgeColor',C.ev_etp,'LineWidth',0.8,'DisplayName','ET-MPC-PID');
end
yline(ax1,Ts,'-','Color',[0.45 0.45 0.45],'LineWidth',1.0,'DisplayName','T_s');
xlabel(ax1,'Time (s)'); ylabel(ax1,'Inter-event interval \Delta t (s)');
title(ax1,['Inter-event intervals - ',upper(kind)]);
legend(ax1,'Location','best','Box','off');

ax2 = nexttile(tlE,2); style_axes_(ax2,fs); hold(ax2,'on'); box(ax2,'on');
all_dt=[dt_vh(:);dt_ep(:)];
if ~isempty(all_dt)
    lo=max(0,min(all_dt)-0.01); hi=max(all_dt)+0.01;
    if hi<=lo, hi=lo+Ts; end
    edges=linspace(lo,hi,12);
    if ~isempty(dt_vh)
        histogram(ax2,dt_vh,edges,'Normalization','count','FaceColor',C.vh, ...
            'EdgeColor','none','FaceAlpha',0.38,'DisplayName','VH-ET-MPC');
    end
    if ~isempty(dt_ep)
        histogram(ax2,dt_ep,edges,'Normalization','count','FaceColor',C.etp, ...
            'EdgeColor','none','FaceAlpha',0.38,'DisplayName','ET-MPC-PID');
    end
end
xline(ax2,Ts,'-','Color',[0.45 0.45 0.45],'LineWidth',1.0,'DisplayName','T_s');
xlabel(ax2,'\Delta t (s)'); ylabel(ax2,'Count');
title(ax2,'Distribution of \Delta t');
legend(ax2,'Location','best','Box','off');
end

function draw_control_chain_consistency_(kind, log_etp, mpc, act, C, fs)
% Closed-loop consistency and constraint verification for the hierarchical execution chain.
% This visualizes the nominal setpoint, saturated PID command, and actual actuator velocity.
if ~isfield(log_etp,'SetHist') || ~isfield(log_etp,'CmdHist') || isempty(log_etp.SetHist)
    fprintf('Note: SetHist/CmdHist are not available; skip control-chain consistency figure.\n');
    return;
end

t=log_etp.Thist(1:end-1);
uset=log_etp.SetHist;
ucmd=log_etp.CmdHist;
uact=log_etp.Vhist;

duset=[zeros(2,1), diff(uset,1,2)];
ducmd=[zeros(2,1), diff(ucmd,1,2)];
duact=[zeros(2,1), diff(uact,1,2)];

c_set=C.pid;          % setpoint: blue
c_cmd=C.etm;          % command after PID/saturation: orange
a_act=C.ret;          % actual actuator velocity: green
c_lim=[0.45 0.45 0.45];

f=figure('Color','w','Name',['ControlChainConsistency - ',upper(kind)]);
tl=tiledlayout(f,2,2,'TileSpacing','compact','Padding','compact');

ax1=nexttile(tl,1); style_axes_(ax1,fs); hold(ax1,'on'); box(ax1,'on');
h_set=plot(ax1,t,uset(1,:),'-','Color',c_set,'LineWidth',1.4,'DisplayName','set');
h_cmd=plot(ax1,t,ucmd(1,:),'-','Color',c_cmd,'LineWidth',1.2,'DisplayName','cmd');
h_act=plot(ax1,t,uact(1,:),'-','Color',a_act,'LineWidth',1.5,'DisplayName','act');
yline(ax1, act.v_max,'--','Color',c_lim,'HandleVisibility','off');
yline(ax1,-act.v_max,'--','Color',c_lim,'HandleVisibility','off');
ylabel(ax1,'v (m/s)'); title(ax1,'(a) v(t): set/cmd/act'); xlim(ax1,[t(1) t(end)]);

ax2=nexttile(tl,2); style_axes_(ax2,fs); hold(ax2,'on'); box(ax2,'on');
plot(ax2,t,uset(2,:),'-','Color',c_set,'LineWidth',1.4);
plot(ax2,t,ucmd(2,:),'-','Color',c_cmd,'LineWidth',1.2);
plot(ax2,t,uact(2,:),'-','Color',a_act,'LineWidth',1.5);
yline(ax2, act.w_max,'--','Color',c_lim,'HandleVisibility','off');
yline(ax2,-act.w_max,'--','Color',c_lim,'HandleVisibility','off');
ylabel(ax2,'\omega (rad/s)'); title(ax2,'(b) \omega(t): set/cmd/act'); xlim(ax2,[t(1) t(end)]);

ax3=nexttile(tl,3); style_axes_(ax3,fs); hold(ax3,'on'); box(ax3,'on');
plot(ax3,t,duset(1,:),'-','Color',c_set,'LineWidth',1.1);
plot(ax3,t,ducmd(1,:),'-','Color',c_cmd,'LineWidth',1.0);
plot(ax3,t,duact(1,:),'-','Color',a_act,'LineWidth',1.2);
yline(ax3, mpc.delta_u_bound_vx,'--','Color',c_lim,'HandleVisibility','off');
yline(ax3,-mpc.delta_u_bound_vx,'--','Color',c_lim,'HandleVisibility','off');
ylabel(ax3,'\Delta v (m/s)'); xlabel(ax3,'Time (s)'); title(ax3,'(c) \Delta v(t)'); xlim(ax3,[t(1) t(end)]);

ax4=nexttile(tl,4); style_axes_(ax4,fs); hold(ax4,'on'); box(ax4,'on');
plot(ax4,t,duset(2,:),'-','Color',c_set,'LineWidth',1.1);
plot(ax4,t,ducmd(2,:),'-','Color',c_cmd,'LineWidth',1.0);
plot(ax4,t,duact(2,:),'-','Color',a_act,'LineWidth',1.2);
yline(ax4, mpc.delta_u_bound_w,'--','Color',c_lim,'HandleVisibility','off');
yline(ax4,-mpc.delta_u_bound_w,'--','Color',c_lim,'HandleVisibility','off');
ylabel(ax4,'\Delta \omega (rad/s)'); xlabel(ax4,'Time (s)'); title(ax4,'(d) \Delta \omega(t)'); xlim(ax4,[t(1) t(end)]);

lgd=legend(ax1,[h_set h_cmd h_act],{'u_{set}','u_{cmd}','u_{act}'}, ...
    'Orientation','horizontal','NumColumns',3,'Box','off');
try
    lgd.Layout.Tile='north';
catch
    lgd.Location='northoutside';
end
sgtitle(tl,['Closed-loop consistency and constraint verification - ',upper(kind)], ...
    'FontName','Times New Roman','FontSize',fs+1,'FontWeight','bold');
end

function log = SimET_MPC_RETURNED(path_type,cfg,sim,mpc,act,et)
T=sim.T; Nx=sim.Nx; Nu=sim.Nu; N=round(mu_get_Tsim(cfg)/T);
forceSteps=max(1,round(getfield_or_(et, 'max_dt_sec',0.10)/T));
minDwell=max(0,round(getfield_or_(et, 'min_dwell_sec',0.02)/T));
kappa_thr=getfield_or_(et, 'kappa_thr',0.01);
J_thr=getfield_or_(et, 'J_thr',0.85);
e_rate_thr=getfield_or_(et, 'e_rate_thr',0.8);
eps_pos_h=getfield_or_(et, 'eps_pos_hard',0.25);
eps_phi_h=getfield_or_(et, 'eps_phi_hard',4.5*pi/180);
w_pos=getfield_or_(et, 'w_pos',1.2); w_phi=getfield_or_(et, 'w_phi',2.0);
w_du_v=getfield_or_(et, 'w_du_v',0.7); w_du_w=getfield_or_(et, 'w_du_w',1.0);

x=sim.x0; U=[0;0]; refState=struct();
v_act=0; w_act=0;
vmin=getfield_or_(act, 'v_min',-act.v_max);
wmin=getfield_or_(act, 'w_min',-act.w_max);
alpha_v=T/max(act.tau_v,1e-3); alpha_w=T/max(act.tau_w,1e-3);

R=zeros(3,N+1); X=zeros(3,N+1); V=zeros(2,N); Tm=(0:N)*T;
Uh=zeros(2,N); dUh=zeros(2,N); ev=false(1,N);
[r0,~,~]=RefGenerator(path_type,0,T,struct()); R(:,1)=r0; X(:,1)=x;

lastK=0; last_phi_ref=r0(3); prev_ep=0; prev_ephi=0;
opts=optimoptions( 'quadprog','Algorithm','interior-point-convex' ,'Display','off');
cpu=0; calls=0; qp_times_s=zeros(1,0); qp_exitflags=zeros(1,0);
trigger_times_s=zeros(1,N);

for k=1:N
    t_trigger=tic;
    t=(k-1)*T;
    [r,vd,refState]=RefGenerator(path_type,t,T,refState);
    vd1=vd(1); vd2=vd(2); phi_ref=r(3);
    % Use the controller-side feedback state. It equals the true state in the
    % nominal benchmark and becomes the noisy measured pose only during Monte Carlo.
    x_fb=mu_feedback_state_(x);

    dx=r(1)-x_fb(1); dy=r(2)-x_fb(2); c=cos(x_fb(3)); s=sin(x_fb(3));
    ex=c*dx+s*dy; ey=-s*dx+c*dy; ephi=mu_wrapToPi(r(3)-x_fb(3)); ep=hypot(ex,ey);

      since=k-lastK;
      if k==1, dU=[0;0]; else, dU=U-Uh(:,k-1); end
      dphi_ref=mu_wrapToPi(phi_ref-last_phi_ref);
      kappa_est=abs(dphi_ref)/max(T*(abs(vd1)+1e-6),1e-6);

      dep=abs(ep-prev_ep); dephi=abs(mu_wrapToPi(ephi-prev_ephi));
      erate=dep/max(T,1e-6)+0.5*dephi/max(T,1e-6);

      nv=[w_pos*(ep/max(et.eps_pos,eps)), ...
          w_phi*(abs(ephi)/max(et.eps_phi,eps)), ...
          w_du_v*(abs(dU(1))/max(et.eps_vd,eps)), ...
          w_du_w*(abs(dU(2))/max(et.eps_wd,eps)), ...
          abs(dphi_ref)/max(et.eps_phi_ref,eps)];
      J=max(nv);

    allow=(since>=minDwell);
    force=(since>=forceSteps);
    trig_soft=(J>=J_thr);
    trig_hard=(ep>=eps_pos_h)||(abs(ephi)>=eps_phi_h);
    trig_curve=(kappa_est>=kappa_thr)&&allow;
    trig_rate=(erate>=e_rate_thr)&&allow;
    solve_flag=(k==1)||force||(allow&& (trig_soft||trig_hard||trig_curve||trig_rate));
    trigger_times_s(k)=toc(t_trigger);

    du=[0;0];
    if solve_flag
        [A,B,C]=mu_linearized_augmented(vd1,phi_ref,T,Nx,Nu);
        kesi=[x_fb(1)-r(1);x_fb(2)-r(2);mu_wrapToPi(x_fb(3)-r(3));U(1);U(2)];
        [PHI,THETA]=mu_prediction_matrices(A,B,C,mpc.Np,mpc.Nc,Nx,Nu);
        H11=THETA'*mpc.Q*THETA+mpc.R; H11=(H11+H11')/2+1e-8*eye(size(H11));
H=blkdiag(H11,mpc.Row);
        f=[2*(THETA'*mpc.Q*(PHI*kesi));0];
        [Acon,bcon,lb,ub]=mu_input_constraints(U,mpc,Nu);
        t0=tic;
        [Xopt,~,ef]=quadprog(H,f,Acon,bcon,[],[],lb,ub,[],opts);
        dt=toc(t0);
        cpu=cpu+dt; calls=calls+1; qp_times_s(end+1)=dt; qp_exitflags(end+1)=ef;
        if ef<=0 || isempty(Xopt), Xopt=zeros(Nu*mpc.Nc+1,1); end
        du=Xopt(1:Nu); U=U+du;
        ev(k)=true; lastK=k; last_phi_ref=phi_ref;
    end

      Uh(:,k)=U; dUh(:,k)=du;

      v_set=vd1+U(1); w_set=vd2+U(2);
      uv=mu_clamp(v_set,vmin,act.v_max); uw=mu_clamp(w_set,wmin,act.w_max);
      v_act=v_act+alpha_v*(uv-v_act); w_act=w_act+alpha_w*(uw-w_act);

      x=[x(1)+T*v_act*cos(x(3)); x(2)+T*v_act*sin(x(3)); mu_wrapToPi(x(3)+T*w_act)];
      R(:,k+1)=r; X(:,k+1)=x; V(:,k)=[v_act;w_act];
      prev_ep=ep; prev_ephi=ephi;
end

log.controller='ET-MPC-retuned'; log.path=path_type;

log.Rhist=R; log.Xhist=X; log.Vhist=V; log.Thist=Tm;
log.Uhist=Uh; log.dUhist=dUh; log.cpu_time_s=cpu; log.calls=calls; log.events=ev;
log.qp_times_s=qp_times_s; log.qp_exitflags=qp_exitflags; log.qp_failure_count=sum(qp_exitflags<=0);
log.trigger_times_s=trigger_times_s;
end


function log = SimVH_ET_MPC(path_type,cfg,sim,mpc,act,et)
% Reference variable-horizon ET-MPC baseline adapted from:
% Zhang, J.; Wang, Z.; Li, L.; Yang, K.; Lu, Y. (2024),
% "Trajectory tracking control of autonomous vehicles based on event-triggered
% model predictive control", IET Intelligent Transportation Systems, 18(S1),
% 2856-2868. DOI: 10.1049/itr2.12589.
%
% Adaptation choices for a fair DDMR comparison:
% (i) retain the reference method's prediction-mismatch event logic and
%     stored-optimal-sequence execution between optimization events;
% (ii) use the present manuscript's DDMR model, constraints, actuator lag,
%      sampling period, reference trajectories, and quadprog configuration;
% (iii) use a contracting prediction horizon, with a fixed lower bound and a
%       periodic horizon refresh to prevent repeated short-horizon optimization;
% (iv) add a bounded tracking-error guard and a maximum open-loop interval.
% The last two safeguards are necessary because the source method includes a
% contraction/stability mechanism for a different vehicle model. They are kept
% fixed for both paths and do not add a PID velocity servo.

T=sim.T; Nx=sim.Nx; Nu=sim.Nu; N=round(mu_get_Tsim(cfg)/T);
x=sim.x0; U=[0;0]; refState=struct();

v_act=0; w_act=0;
vmin=getfield_or_(act, 'v_min',-act.v_max);
wmin=getfield_or_(act, 'w_min',-act.w_max);
alpha_v=T/max(act.tau_v,1e-3); alpha_w=T/max(act.tau_w,1e-3);

R=zeros(3,N+1); X=zeros(3,N+1); V=zeros(2,N); Tm=(0:N)*T;
Uh=zeros(2,N); dUh=zeros(2,N); ev=false(1,N);
metric_hist=nan(1,N); track_metric_hist=nan(1,N);
horizon_hist=nan(1,N); solver_exit=zeros(1,N);
trigger_model=false(1,N); trigger_track=false(1,N); trigger_force=false(1,N);
[r0,~,~]=RefGenerator(path_type,0,T,struct()); R(:,1)=r0; X(:,1)=x;

opts=optimoptions('quadprog','Algorithm','interior-point-convex','Display','off');
cpu=0; calls=0; qp_times_s=zeros(1,0); qp_exitflags=zeros(1,0);
trigger_times_s=zeros(1,N);

% Stored sequence and the local augmented-state prediction generated at the
% previous event. The latter is used only for the reference-style mismatch test.
lastK=0; plan_Np=0; plan_Nc=0; plan_du=[]; XiPlan=[];
Pevt=diag(et.Pdiag(:));
minDwellSteps=max(1,round(et.min_dwell_sec/T));
forceSteps=max(minDwellSteps,round(et.max_hold_sec/T));

for k=1:N
    t_trigger=tic;
    t=(k-1)*T;
    [r,vd,refState]=RefGenerator(path_type,t,T,refState);
    vd1=vd(1); vd2=vd(2); phi_ref=r(3);
    x_fb=mu_feedback_state_(x);

    dx=r(1)-x_fb(1); dy=r(2)-x_fb(2);
    ep=hypot(dx,dy);
    ephi=mu_wrapToPi(x_fb(3)-r(3));
    xi=[x_fb(1)-r(1); x_fb(2)-r(2); ephi; U(1); U(2)];

    if k==1 || isempty(XiPlan)
        age=0;
        metric=inf;
        plan_exhausted=true;
        track_metric=inf;
    else
        age=k-lastK;
        idxPred=min(age+1,size(XiPlan,2));
        pred_err=xi-XiPlan(:,idxPred);
        pred_err(3)=mu_wrapToPi(pred_err(3));
        metric=sqrt(max(0,pred_err'*Pevt*pred_err));
        plan_exhausted=(age>=plan_Np);

        % The guard plays the same practical role as the contraction mechanism
        % in the reference work: a new QP is forced before open-loop sequence
        % propagation leaves the local tracking neighborhood.
        track_metric=sqrt((ep/max(et.pos_guard,eps))^2 + ...
                          (ephi/max(et.phi_guard,eps))^2);
    end
    metric_hist(k)=metric;
    track_metric_hist(k)=track_metric;

    allow=(age>=minDwellSteps);
    trig_model=allow && (metric>=et.eta);
    trig_track=allow && (track_metric>=1.0);
    trig_force=(age>=forceSteps);
    solve_flag=(k==1) || plan_exhausted || trig_model || trig_track || trig_force;
    trigger_times_s(k)=toc(t_trigger);

    du=[0;0];
    if solve_flag
        % The prediction horizon contracts with elapsed open-loop execution.
        % Once it reaches the refresh threshold, a fresh full horizon is used
        % at the next event instead of repeatedly solving an excessively short
        % QP. This is a rolling variable-horizon implementation.
        refresh_horizon=(k==1) || plan_exhausted || ...
                        (plan_Np<=et.horizon_refresh_threshold);
        if refresh_horizon
            Np_now=mpc.Np;
        else
            Np_now=max(et.min_prediction_horizon,plan_Np-age+1);
        end
        Nc_now=max(et.min_control_horizon,ceil(mpc.Nc*Np_now/mpc.Np));
        Nc_now=min([Nc_now,mpc.Nc,Np_now]);
        mpc_now=mu_mpc_with_horizon_(mpc,Np_now,Nc_now);

        [A,B,C]=mu_linearized_augmented(vd1,phi_ref,T,Nx,Nu);
        [PHI,THETA]=mu_prediction_matrices(A,B,C,mpc_now.Np,mpc_now.Nc,Nx,Nu);
        H11=THETA'*mpc_now.Q*THETA+mpc_now.R;
        H11=(H11+H11')/2+1e-8*eye(size(H11));
        H=blkdiag(H11,mpc_now.Row);
        f=[2*(THETA'*mpc_now.Q*(PHI*xi));0];
        [Acon,bcon,lb,ub]=mu_input_constraints(U,mpc_now,Nu);

        t0=tic;
        [Xopt,~,ef]=quadprog(H,f,Acon,bcon,[],[],lb,ub,[],opts);
        dt=toc(t0);
        cpu=cpu+dt; calls=calls+1; qp_times_s(end+1)=dt; qp_exitflags(end+1)=ef; solver_exit(k)=ef;
        if ef<=0 || isempty(Xopt)
            Xopt=zeros(Nu*mpc_now.Nc+1,1);
        end

        plan_du=Xopt(1:Nu*mpc_now.Nc);
        plan_Np=mpc_now.Np; plan_Nc=mpc_now.Nc;
        XiPlan=mu_predict_augmented_sequence_(A,B,xi,plan_du,plan_Np,plan_Nc,Nu);
        lastK=k; age=0; ev(k)=true;
        horizon_hist(k)=plan_Np;
        trigger_model(k)=trig_model;
        trigger_track(k)=trig_track;
        trigger_force(k)=trig_force;
    else
        horizon_hist(k)=max(plan_Np-age,0);
    end

    % Execute the next stored move. After the control horizon is used, hold the
    % terminal correction until the next event.
    idxU=age+1;
    if idxU<=plan_Nc
        du=plan_du((idxU-1)*Nu+1:idxU*Nu);
    else
        du=zeros(Nu,1);
    end
    U=U+du;
    Uh(:,k)=U; dUh(:,k)=du;

    v_set=vd1+U(1); w_set=vd2+U(2);
    [v_act,w_act]=mu_nonpid_plant_step_(v_set,w_set,v_act,w_act,T,act);

    x=[x(1)+T*v_act*cos(x(3)); ...
       x(2)+T*v_act*sin(x(3)); ...
       mu_wrapToPi(x(3)+T*w_act)];
    R(:,k+1)=r; X(:,k+1)=x; V(:,k)=[v_act;w_act];
end

log.controller='VH-ET-MPC (Zhang2024-adapted)'; log.path=path_type;
log.Rhist=R; log.Xhist=X; log.Vhist=V; log.Thist=Tm;
log.Uhist=Uh; log.dUhist=dUh; log.cpu_time_s=cpu; log.calls=calls; log.events=ev;
log.qp_times_s=qp_times_s; log.qp_exitflags=qp_exitflags; log.qp_failure_count=sum(qp_exitflags<=0);
log.trigger_times_s=trigger_times_s;
log.trigger_metric=metric_hist; log.track_metric=track_metric_hist;
log.horizon_hist=horizon_hist; log.solver_exit=solver_exit;
log.trigger_model=trigger_model; log.trigger_track=trigger_track; log.trigger_force=trigger_force;
end

function log = SimET_MPC(path_type,cfg,sim,mpc,act,et)
% Event-triggered MPC without the inner PID velocity servo. The trigger source
% is logged explicitly so the revision can distinguish J-, curvature-, and
% maximum-hold-time events.
T=sim.T; Nx=sim.Nx; Nu=sim.Nu; N=round(mu_get_Tsim(cfg)/T);
forceSteps=max(1,round(getfield_or_(et, 'max_dt_sec',0.35)/T));
minDwell=max(0,round(getfield_or_(et, 'min_dwell_sec',0.08)/T));
kappa_thr=getfield_or_(et, 'kappa_thr',0.020);
enable_curvature=getfield_or_(et, 'enable_curvature_trigger',true);
J_thr=getfield_or_(et,'J_thr',1.0);

x=sim.x0; U=[0;0]; refState=struct();
v_act=0; w_act=0;
vmin=getfield_or_(act, 'v_min',-act.v_max);
wmin=getfield_or_(act, 'w_min',-act.w_max);
alpha_v=T/max(act.tau_v,1e-3); alpha_w=T/max(act.tau_w,1e-3);

R=zeros(3,N+1); X=zeros(3,N+1); V=zeros(2,N); Tm=(0:N)*T;
Uh=zeros(2,N); dUh=zeros(2,N); ev=false(1,N);
Jhist=nan(1,N); kappaHist=nan(1,N);
event_source_J=false(1,N); event_source_curvature=false(1,N);
event_source_Tmax=false(1,N); event_source_initial=false(1,N);
[r0,~,~]=RefGenerator(path_type,0,T,struct()); R(:,1)=r0; X(:,1)=x;

lastK=0; last_phi_ref=r0(3);
opts=optimoptions('quadprog','Algorithm','interior-point-convex','Display','off');
cpu=0; calls=0; qp_times_s=zeros(1,0); qp_exitflags=zeros(1,0);
trigger_times_s=zeros(1,N);

for k=1:N
    t_trigger=tic;
    t=(k-1)*T;
    [r,vd,refState]=RefGenerator(path_type,t,T,refState);
    vd1=vd(1); vd2=vd(2); phi_ref=r(3);
    x_fb=mu_feedback_state_(x);

    dx=r(1)-x_fb(1); dy=r(2)-x_fb(2); c=cos(x_fb(3)); ss=sin(x_fb(3));
    ex=c*dx+ss*dy; ey=-ss*dx+c*dy; ephi=mu_wrapToPi(r(3)-x_fb(3)); ep=hypot(ex,ey);

    since=k-lastK;
    if k==1, dU=[0;0]; else, dU=U-Uh(:,k-1); end
    dphi_ref=mu_wrapToPi(phi_ref-last_phi_ref);
    kappa_est=abs(dphi_ref)/max(T*(abs(vd1)+1e-6),1e-6);

    nv=[et.w_pos*(ep/max(et.eps_pos,eps)), ...
        et.w_phi*(abs(ephi)/max(et.eps_phi,eps)), ...
        et.w_du_v*(abs(dU(1))/max(et.eps_vd,eps)), ...
        et.w_du_w*(abs(dU(2))/max(et.eps_wd,eps)), ...
        abs(dphi_ref)/max(et.eps_phi_ref,eps)];
    J=max(nv);
    Jhist(k)=J; kappaHist(k)=kappa_est;

    allow=(since>=minDwell);
    force=(since>=forceSteps);
    trigJ=allow && (J>=J_thr);
    trigCurve=enable_curvature && allow && (kappa_est>=kappa_thr);
    solve_flag=(k==1) || force || trigJ || trigCurve;
    trigger_times_s(k)=toc(t_trigger);

    du=[0;0];
    if solve_flag
        [A,B,C]=mu_linearized_augmented(vd1,phi_ref,T,Nx,Nu);
        kesi=[x_fb(1)-r(1);x_fb(2)-r(2);mu_wrapToPi(x_fb(3)-r(3));U(1);U(2)];
        [PHI,THETA]=mu_prediction_matrices(A,B,C,mpc.Np,mpc.Nc,Nx,Nu);
        H11=THETA'*mpc.Q*THETA+mpc.R; H11=(H11+H11')/2+1e-8*eye(size(H11));
        H=blkdiag(H11,mpc.Row);
        f=[2*(THETA'*mpc.Q*(PHI*kesi));0];
        [Acon,bcon,lb,ub]=mu_input_constraints(U,mpc,Nu);
        t0=tic;
        [Xopt,~,ef]=quadprog(H,f,Acon,bcon,[],[],lb,ub,[],opts);
        dt=toc(t0);
        cpu=cpu+dt; calls=calls+1; qp_times_s(end+1)=dt; qp_exitflags(end+1)=ef;
        if ef<=0 || isempty(Xopt), Xopt=zeros(Nu*mpc.Nc+1,1); end
        du=Xopt(1:Nu); U=U+du;
        ev(k)=true; lastK=k; last_phi_ref=phi_ref;
        % Exclusive primary-event attribution for transparent reporting.
        if k==1
            event_source_initial(k)=true;
        elseif force
            event_source_Tmax(k)=true;
        elseif trigJ
            event_source_J(k)=true;
        elseif trigCurve
            event_source_curvature(k)=true;
        end
    end

    Uh(:,k)=U; dUh(:,k)=du;
    v_set=vd1+U(1); w_set=vd2+U(2);
    [v_act,w_act]=mu_nonpid_plant_step_(v_set,w_set,v_act,w_act,T,act);

    x=[x(1)+T*v_act*cos(x(3)); x(2)+T*v_act*sin(x(3)); mu_wrapToPi(x(3)+T*w_act)];
    R(:,k+1)=r; X(:,k+1)=x; V(:,k)=[v_act;w_act];
end

log.controller='ET-MPC'; log.path=path_type;
log.Rhist=R; log.Xhist=X; log.Vhist=V; log.Thist=Tm;
log.Uhist=Uh; log.dUhist=dUh; log.cpu_time_s=cpu; log.calls=calls; log.events=ev;
log.qp_times_s=qp_times_s; log.qp_exitflags=qp_exitflags; log.qp_failure_count=sum(qp_exitflags<=0);
log.trigger_times_s=trigger_times_s; log.trigger_score=Jhist; log.curvature_est=kappaHist;
log.event_source_J=event_source_J; log.event_source_curvature=event_source_curvature;
log.event_source_Tmax=event_source_Tmax; log.event_source_initial=event_source_initial;
end

function log = SimET_MPC_PID(path_type,cfg,sim,mpc,pid_in,act,et)
% Proposed ET-MPC-PID controller with explicit, mutually exclusive event-source
% logging. Curvature triggering can be disabled for a clean J_thr--T_max sweep.
T=sim.T; Nx=sim.Nx; Nu=sim.Nu; N=round(mu_get_Tsim(cfg)/T);
forceSteps=max(1,round(getfield_or_(et, 'max_dt_sec',0.35)/T));
minDwell=max(0,round(getfield_or_(et, 'min_dwell_sec',0.08)/T));
kappa_thr=getfield_or_(et, 'kappa_thr',0.020);
enable_curvature=getfield_or_(et, 'enable_curvature_trigger',true);
J_thr=getfield_or_(et,'J_thr',1.0);

x=sim.x0; U=[0;0]; refState=struct();
v_act=0; w_act=0; evi=0; ewi=0; evp=0; ewp=0;

R=zeros(3,N+1); X=zeros(3,N+1); V=zeros(2,N); Tm=(0:N)*T;
Uh=zeros(2,N); dUh=zeros(2,N); ev=false(1,N);
SetHist=zeros(2,N); CmdHist=zeros(2,N); RawHist=zeros(2,N);
Jhist=nan(1,N); kappaHist=nan(1,N);
event_source_J=false(1,N); event_source_curvature=false(1,N);
event_source_Tmax=false(1,N); event_source_initial=false(1,N);
[r0,~,~]=RefGenerator(path_type,0,T,struct()); R(:,1)=r0; X(:,1)=x;

lastK=0; last_phi_ref=r0(3);
opts=optimoptions('quadprog','Algorithm','interior-point-convex','Display','off');
cpu=0; calls=0; qp_times_s=zeros(1,0); qp_exitflags=zeros(1,0);
trigger_times_s=zeros(1,N); pid_times_s=zeros(1,N);

for k=1:N
    t_trigger=tic;
    t=(k-1)*T;
    [r,vd,refState]=RefGenerator(path_type,t,T,refState);
    vd1=vd(1); vd2=vd(2); phi_ref=r(3);
    x_fb=mu_feedback_state_(x);

    dx=r(1)-x_fb(1); dy=r(2)-x_fb(2); c=cos(x_fb(3)); ss=sin(x_fb(3));
    ex=c*dx+ss*dy; ey=-ss*dx+c*dy; ephi=mu_wrapToPi(r(3)-x_fb(3)); ep=hypot(ex,ey);

    since=k-lastK;
    if k==1, dU=[0;0]; else, dU=U-Uh(:,k-1); end
    dphi_ref=mu_wrapToPi(phi_ref-last_phi_ref);
    kappa_est=abs(dphi_ref)/max(T*(abs(vd1)+1e-6),1e-6);

    nv=[et.w_pos*(ep/max(et.eps_pos,eps)), ...
        et.w_phi*(abs(ephi)/max(et.eps_phi,eps)), ...
        et.w_du_v*(abs(dU(1))/max(et.eps_vd,eps)), ...
        et.w_du_w*(abs(dU(2))/max(et.eps_wd,eps)), ...
        abs(dphi_ref)/max(et.eps_phi_ref,eps)];
    J=max(nv);
    Jhist(k)=J; kappaHist(k)=kappa_est;

    allow=(since>=minDwell);
    force=(since>=forceSteps);
    trigJ=allow && (J>=J_thr);
    trigCurve=enable_curvature && allow && (kappa_est>=kappa_thr);
    solve_flag=(k==1) || force || trigJ || trigCurve;
    trigger_times_s(k)=toc(t_trigger);

    du=[0;0];
    if solve_flag
        [A,B,C]=mu_linearized_augmented(vd1,phi_ref,T,Nx,Nu);
        kesi=[x_fb(1)-r(1);x_fb(2)-r(2);mu_wrapToPi(x_fb(3)-r(3));U(1);U(2)];
        [PHI,THETA]=mu_prediction_matrices(A,B,C,mpc.Np,mpc.Nc,Nx,Nu);
        H11=THETA'*mpc.Q*THETA+mpc.R; H11=(H11+H11')/2+1e-8*eye(size(H11));
        H=blkdiag(H11,mpc.Row);
        f=[2*(THETA'*mpc.Q*(PHI*kesi));0];
        [Acon,bcon,lb,ub]=mu_input_constraints(U,mpc,Nu);
        t0=tic;
        [Xopt,~,ef]=quadprog(H,f,Acon,bcon,[],[],lb,ub,[],opts);
        dt=toc(t0);
        cpu=cpu+dt; calls=calls+1; qp_times_s(end+1)=dt; qp_exitflags(end+1)=ef;
        if ef<=0 || isempty(Xopt), Xopt=zeros(Nu*mpc.Nc+1,1); end
        du=Xopt(1:Nu); U=U+du;
        ev(k)=true; lastK=k; last_phi_ref=phi_ref;
        if k==1
            event_source_initial(k)=true;
        elseif force
            event_source_Tmax(k)=true;
        elseif trigJ
            event_source_J(k)=true;
        elseif trigCurve
            event_source_curvature(k)=true;
        end
    end

    Uh(:,k)=U; dUh(:,k)=du;
    v_set=vd1+U(1); w_set=vd2+U(2);
    t_pid=tic;
    [v_act,w_act,evp,ewp,evi,ewi,v_cmd,w_cmd,v_raw,w_raw]=mu_actuator_pid_step( ...
        v_set,w_set,v_act,w_act,evp,ewp,evi,ewi,T,pid_in,act);
    pid_times_s(k)=toc(t_pid);
    SetHist(:,k)=[v_set; w_set]; CmdHist(:,k)=[v_cmd; w_cmd]; RawHist(:,k)=[v_raw; w_raw];

    x=[x(1)+T*v_act*cos(x(3)); x(2)+T*v_act*sin(x(3)); mu_wrapToPi(x(3)+T*w_act)];
    R(:,k+1)=r; X(:,k+1)=x; V(:,k)=[v_act;w_act];
end

log.controller='ET-MPC-PID'; log.path=path_type;
log.Rhist=R; log.Xhist=X; log.Vhist=V; log.Thist=Tm;
log.Uhist=Uh; log.dUhist=dUh; log.SetHist=SetHist; log.CmdHist=CmdHist; log.RawHist=RawHist;
log.cpu_time_s=cpu; log.calls=calls; log.events=ev;
log.qp_times_s=qp_times_s; log.qp_exitflags=qp_exitflags; log.qp_failure_count=sum(qp_exitflags<=0);
log.trigger_times_s=trigger_times_s; log.pid_times_s=pid_times_s;
log.trigger_score=Jhist; log.curvature_est=kappaHist;
log.event_source_J=event_source_J; log.event_source_curvature=event_source_curvature;
log.event_source_Tmax=event_source_Tmax; log.event_source_initial=event_source_initial;
end

function log = SimMPC(path_type,cfg,sim,mpc,act)
T=sim.T; Nx=sim.Nx; Nu=sim.Nu; N=round(mu_get_Tsim(cfg)/T);
x=sim.x0; U=[0;0]; refState=struct();

v_act=0; w_act=0;
vmin=getfield_or_(act, 'v_min',-act.v_max);
wmin=getfield_or_(act, 'w_min',-act.w_max);
alpha_v=T/max(act.tau_v,1e-3);
alpha_w=T/max(act.tau_w,1e-3);

R=zeros(3,N+1); X=zeros(3,N+1); V=zeros(2,N); Tm=(0:N)*T;
Uh=zeros(2,N); dUh=zeros(2,N);
[r0,~,~]=RefGenerator(path_type,0,T,struct()); R(:,1)=r0; X(:,1)=x;

opts=optimoptions( 'quadprog','Algorithm','interior-point-convex' ,'Display','off');
cpu=0; calls=0; qp_times_s=zeros(1,0); qp_exitflags=zeros(1,0);

for k=1:N
    t=(k-1)*T;
    [r,vd,refState]=RefGenerator(path_type,t,T,refState);
    vd1=vd(1); vd2=vd(2); phi_ref=r(3);

      [A,B,C]=mu_linearized_augmented(vd1,phi_ref,T,Nx,Nu);
      kesi=[x(1)-r(1); x(2)-r(2); mu_wrapToPi(x(3)-r(3)); U(1); U(2)];
      [PHI,THETA]=mu_prediction_matrices(A,B,C,mpc.Np,mpc.Nc,Nx,Nu);

      H11=THETA'*mpc.Q*THETA + mpc.R;H11=(H11+H11')/2 + 1e-8*eye(size(H11));
      H=blkdiag(H11,mpc.Row);
      f=[2*(THETA'*mpc.Q*(PHI*kesi)); 0];

      [Acon,bcon,lb,ub]=mu_input_constraints(U,mpc,Nu);

      t0=tic;
      [Xopt,~,ef]=quadprog(H,f,Acon,bcon,[],[],lb,ub,[],opts);
      dt=toc(t0);
      cpu=cpu+dt; calls=calls+1; qp_times_s(end+1)=dt; qp_exitflags(end+1)=ef;

      if ef<=0 || isempty(Xopt), Xopt=zeros(Nu*mpc.Nc+1,1); end
      du=Xopt(1:Nu);
      U=U+du;

      Uh(:,k)=U; dUh(:,k)=du;

      v_set=vd1+U(1); w_set=vd2+U(2);
      uv=mu_clamp(v_set,vmin,act.v_max);
      uw=mu_clamp(w_set,wmin,act.w_max);

      v_act=v_act+alpha_v*(uv-v_act);
      w_act=w_act+alpha_w*(uw-w_act);

      x=[x(1)+T*v_act*cos(x(3)); x(2)+T*v_act*sin(x(3)); mu_wrapToPi(x(3)+T*w_act)];

      R(:,k+1)=r; X(:,k+1)=x; V(:,k)=[v_act; w_act];
end

log.controller='MPC'; log.path=path_type;
log.Rhist=R; log.Xhist=X; log.Vhist=V; log.Thist=Tm;
log.Uhist=Uh; log.dUhist=dUh;
log.cpu_time_s=cpu; log.calls=calls; log.events=false(1,N);
log.qp_times_s=qp_times_s; log.qp_exitflags=qp_exitflags; log.qp_failure_count=sum(qp_exitflags<=0);
end

function log = SimMPC_PID(path_type,cfg,sim,mpc,pid_in,act)
T=sim.T; Nx=sim.Nx; Nu=sim.Nu; N=round(mu_get_Tsim(cfg)/T);
x=sim.x0; U=[0;0]; refState=struct();

v_act=0; w_act=0;
evi=0; ewi=0; evp=0; ewp=0;

R=zeros(3,N+1); X=zeros(3,N+1); V=zeros(2,N); Tm=(0:N)*T;
Uh=zeros(2,N); dUh=zeros(2,N);
[r0,~,~]=RefGenerator(path_type,0,T,struct()); R(:,1)=r0; X(:,1)=x;

opts=optimoptions( 'quadprog','Algorithm','interior-point-convex' ,'Display','off');
cpu=0; calls=0; qp_times_s=zeros(1,0); qp_exitflags=zeros(1,0);
pid_times_s=zeros(1,N);

for k=1:N
    t=(k-1)*T;
    [r,vd,refState]=RefGenerator(path_type,t,T,refState);
    vd1=vd(1); vd2=vd(2); phi_ref=r(3);

    x_fb=mu_feedback_state_(x);
    [A,B,C]=mu_linearized_augmented(vd1,phi_ref,T,Nx,Nu);
    kesi=[x_fb(1)-r(1); x_fb(2)-r(2); mu_wrapToPi(x_fb(3)-r(3)); U(1); U(2)];
    [PHI,THETA]=mu_prediction_matrices(A,B,C,mpc.Np,mpc.Nc,Nx,Nu);

    H11=THETA'*mpc.Q*THETA + mpc.R;H11=(H11+H11')/2 + 1e-8*eye(size(H11));
    H=blkdiag(H11,mpc.Row);
    f=[2*(THETA'*mpc.Q*(PHI*kesi)); 0];

    [Acon,bcon,lb,ub]=mu_input_constraints(U,mpc,Nu);

    t0=tic;
    [Xopt,~,ef]=quadprog(H,f,Acon,bcon,[],[],lb,ub,[],opts);
    dt=toc(t0);
    cpu=cpu+dt; calls=calls+1; qp_times_s(end+1)=dt; qp_exitflags(end+1)=ef;

    if ef<=0 || isempty(Xopt), Xopt=zeros(Nu*mpc.Nc+1,1); end
    du=Xopt(1:Nu);
    U=U+du;

    Uh(:,k)=U; dUh(:,k)=du;

    v_set=vd1+U(1); w_set=vd2+U(2);
    t_pid=tic;
    [v_act,w_act,evp,ewp,evi,ewi]=mu_actuator_pid_step(v_set,w_set,v_act,w_act,evp, ewp,evi,ewi,T,pid_in,act);
    pid_times_s(k)=toc(t_pid);

    x=[x(1)+T*v_act*cos(x(3));

         x(2)+T*v_act*sin(x(3));
         mu_wrapToPi(x(3)+T*w_act)];

      R(:,k+1)=r; X(:,k+1)=x; V(:,k)=[v_act; w_act];
end

log.controller='MPC-PID'; log.path=path_type;
log.Rhist=R; log.Xhist=X; log.Vhist=V; log.Thist=Tm;
log.Uhist=Uh; log.dUhist=dUh;
log.cpu_time_s=cpu; log.calls=calls; log.events=false(1,N);
log.qp_times_s=qp_times_s; log.qp_exitflags=qp_exitflags; log.qp_failure_count=sum(qp_exitflags<=0);
log.pid_times_s=pid_times_s;
end

function log = SimPID(path_type,cfg,sim,pid)
if nargin<4 || isempty(pid)
    pid.u_bound_vx=3.5; pid.u_bound_w=3.5;
    pid.delta_u_bound_vx=3.0; pid.delta_u_bound_w=3.0;
    pid.Kp_v=2.0; pid.Ki_v=0.35; pid.Kd_v=0.0;
    pid.Kp_y=1.7; pid.Kd_y=0.22;
    pid.Kp_phi=2.6; pid.Kd_phi=0.16; pid.Ki_y=0.06;
end

T=sim.T; N=round(mu_get_Tsim(cfg)/T);
x=sim.x0; U=[0;0]; refState=struct();

R=zeros(3,N+1); X=zeros(3,N+1); V=zeros(2,N); Tm=(0:N)*T;
Uh=zeros(2,N); dUh=zeros(2,N);
[r0,~,refState]=RefGenerator(path_type,0,T,refState); R(:,1)=r0; X(:,1)=x;

e_lon_prev=0; e_lon_prev2=0;
e_y_prev=0; e_phi_prev=0; e_phi_prev2=0; e_la_prev=0;
Ki_y=getfield_or(pid, 'Ki_y',0.06);

for k=1:N
    t=(k-1)*T;
    [r,vd,refState]=RefGenerator(path_type,t,T,refState);
    vd1=vd(1); vd2=vd(2);

      dx=r(1)-x(1); dy=r(2)-x(2); c=cos(x(3)); s=sin(x(3));
      ex=c*dx+s*dy; ey=-s*dx+c*dy; ephi=mu_wrapToPi(r(3)-x(3));

    duv=pid.Kp_v*(ex-e_lon_prev) + pid.Ki_v*T*ex + pid.Kd_v*((ex- 2*e_lon_prev+e_lon_prev2)/T);
    duv=mu_clamp(duv,-pid.delta_u_bound_vx,pid.delta_u_bound_vx);
    U(1)=mu_clamp(U(1)+duv,-pid.u_bound_vx,pid.u_bound_vx);

      gain_lat=min(max(0.90+0.05*abs(vd1),0.8),2.0);
      Ld=min(max(1.3+0.04*abs(vd1),0.8),3.0);
      ela=ey+Ld*ephi;

      will_sat_w=(abs(U(2))>(0.9*pid.u_bound_w))&&(sign(U(2))==sign(ela));
      Ki_term=Ki_y*T*ey; if will_sat_w, Ki_term=0; end

      duw = pid.Kp_y*gain_lat*(ela-e_la_prev) + pid.Kd_y*((ey-e_y_prev)/T) + Ki_term + ...
          pid.Kp_phi*(ephi-e_phi_prev) + pid.Kd_phi*((ephi-2*e_phi_prev+e_phi_prev2)/T);
    duw=mu_clamp(duw,-pid.delta_u_bound_w,pid.delta_u_bound_w);
    U(2)=mu_clamp(U(2)+duw,-pid.u_bound_w,pid.u_bound_w);

      Uh(:,k)=U; dUh(:,k)=[duv;duw];
      v=vd1+U(1); w=vd2+U(2);

      x=[x(1)+T*v*cos(x(3)); x(2)+T*v*sin(x(3)); mu_wrapToPi(x(3)+T*w)];

      R(:,k+1)=r; X(:,k+1)=x; V(:,k)=[v;w];

      e_lon_prev2=e_lon_prev; e_lon_prev=ex;
      e_la_prev=ela; e_y_prev=ey; e_phi_prev2=e_phi_prev; e_phi_prev=ephi;
end

log.controller='PID'; log.path=path_type;
log.Rhist=R; log.Xhist=X; log.Vhist=V; log.Thist=Tm;
log.Uhist=Uh; log.dUhist=dUh; log.cpu_time_s=0; log.calls=0; log.events=false(1,N);
log.qp_times_s=zeros(1,0); log.qp_exitflags=zeros(1,0); log.qp_failure_count=0;
end

function [r,vd,st] = RefGenerator(kind,t,T,st)
if nargin<4 || isempty(st), st=struct(); end
switch lower(kind)
    case 'double'
        shape=2.4; dx1=25; dx2=21.95; dy1=4.05; dy2=5.7; Xs1=27.19; Xs2=56.46;
        vd1=10; vd2=0;
        x_ref=vd1*t;
        z1=shape/dx1*(x_ref-Xs1)-shape/2;
        z2=shape/dx2*(x_ref-Xs2)-shape/2;
        y_ref=dy1/2*(1+tanh(z1))-dy2/2*(1+tanh(z2));
        dy_dx=dy1*(mu_sech(z1))^2*(1.2/dx1)-dy2*(mu_sech(z2))^2*(1.2/dx2);
        phi_ref=atan(dy_dx);
        r=[x_ref;y_ref;phi_ref]; vd=[vd1;vd2];
    case 'eight'
        if ~isfield(st,'theta'), st.theta=0; end
        R8=22; scale_y=1.0; vd1=10; vd2=0;
        dx_dtheta=R8*cos(st.theta);
        dy_dtheta=R8*cos(2*st.theta)*scale_y;
        s_prime=max(sqrt(dx_dtheta^2+dy_dtheta^2),1e-6);
        st.theta = st.theta + (vd1/s_prime)*T;
        x_ref=R8*sin(st.theta);
        y_ref=0.5*R8*sin(2*st.theta)*scale_y;
        dx=R8*cos(st.theta)*(vd1/s_prime);
        dy=R8*cos(2*st.theta)*scale_y*(vd1/s_prime);
        phi_ref=atan2(dy,dx);
        r=[x_ref;y_ref;phi_ref]; vd=[vd1;vd2];
    otherwise
        error('Unknown kind: %s' ,kind);

end
end

function m = mpc_defaults_()
m.Np=100; m.Nc=30; m.Row=10;
m.u_bound_vx=3.5; m.u_bound_w=3.5;
m.delta_u_bound_vx=3.0; m.delta_u_bound_w=3.0;
m.Q_a=diag([1000 1000 1000]); m.Q=kron(eye(m.Np),m.Q_a);
m.R_a=diag([120 140]); m.R=kron(eye(m.Nc),m.R_a);
end

function a = act_defaults_()
a.tau_v=0.20; a.tau_w=0.15;
a.v_max=15.0; a.w_max=2.0;
end

function [m,p]=mpcpid_defaults_()
m=mpc_defaults_();
p.Kp_v=2.0; p.Ki_v=8.0; p.Kd_v=0.0;
p.Kp_w=2.0; p.Ki_w=6.0; p.Kd_w=0.0;
end

function [m,p,e]=et_defaults_()
m=mpc_defaults_();
p.Kp_v=2.0; p.Ki_v=8.0; p.Kd_v=0.0;
p.Kp_w=2.0; p.Ki_w=6.0; p.Kd_w=0.0;
e.eps_pos=0.25; e.eps_phi=5*pi/180;
e.eps_vd=0.40; e.eps_wd=4*pi/180; e.eps_phi_ref=6*pi/180;
e.max_dt_sec=0.35; e.min_dwell_sec=0.08;
e.kappa_thr=0.020; e.enable_curvature_trigger=true;
e.J_thr=1.0;  % configurable global normalized trigger threshold
e.w_pos=1.0; e.w_phi=1.4; e.w_du_v=0.5; e.w_du_w=0.8;
end

function [m,e]=vh_etmpc_defaults_()
% One fixed parameter set is shared by the double lane-change and figure-eight
% cases. The settings below are intentionally more conservative than the first
% adaptation: they keep the reference ET-MPC baseline in its local tracking
% region rather than allowing a long open-loop sequence to drift after sharp
% curvature changes.
m=mpc_defaults_();

% Prediction-mismatch trigger inherited from the reference ET-MPC idea.
e.eta=0.80;
e.Pdiag=[1/(0.18^2), 1/(0.18^2), 1/(3.0*pi/180)^2, ...
         1/(0.30^2), 1/(3.0*pi/180)^2];

% A bounded open-loop interval and a tracking-error guard are used together.
% Both are fixed for both paths; no scene-specific VH-ET-MPC retuning is used.
e.max_hold_sec=0.12;
e.min_dwell_sec=0.04;
e.pos_guard=0.35;
e.phi_guard=7.0*pi/180;

% Variable-horizon policy. The horizon contracts after an event but is refreshed
% before it becomes too short, avoiding repeated very-short-horizon QPs.
e.min_prediction_horizon=60;
e.horizon_refresh_threshold=64;
e.min_control_horizon=18;
end

function [m,e]=etmpc_defaults_()
m=mpc_defaults_();
e.eps_pos=0.25; e.eps_phi=5*pi/180;
e.eps_vd=0.40; e.eps_wd=4*pi/180; e.eps_phi_ref=6*pi/180;
e.max_dt_sec=0.35; e.min_dwell_sec=0.08;
e.kappa_thr=0.020; e.enable_curvature_trigger=true;
e.J_thr=1.0;  % configurable global normalized trigger threshold
e.w_pos=1.0; e.w_phi=1.4; e.w_du_v=0.5; e.w_du_w=0.8;
end

function [m,e]=etmpc_returned_defaults_()
m=mpc_defaults_();
e.eps_pos=0.18; e.eps_phi=3*pi/180;
e.eps_vd=0.24; e.eps_wd=2.8*pi/180; e.eps_phi_ref=4*pi/180;
e.max_dt_sec=0.10; e.min_dwell_sec=0.02; e.kappa_thr=0.010;
e.w_pos=1.15; e.w_phi=1.9; e.w_du_v=0.65; e.w_du_w=1.0;
e.eps_pos_hard=0.25; e.eps_phi_hard=4.5*pi/180;
e.J_thr=0.88; e.e_rate_thr=0.85;
end

function [T,pos,phi] = errors_from_log_(log)
R=log.Rhist; X=log.Xhist; T=log.Thist;
pos=sqrt((X(1,:)-R(1,:)).^2 + (X(2,:)-R(2,:)).^2);
phi=mu_wrapToPi(X(3,:)-R(3,:));
end

function m = apply_scene_mpc_weights_(m,kind)
% Shared outer-loop MPC weights. Within a given path, this exact structure is
% sent to MPC, MPC-PID, VH-ET-MPC, ET-MPC-same, ET-MPC-PID, and ET-MPC-retuned.
if strcmpi(kind,'eight')
    % Preserve the established figure-eight weighting used in the prior ET runs,
    % but now apply it uniformly to every MPC-type baseline and ablation.
    m.Q_a=diag([900 900 1400]);
    m.R_a=diag([160 260]);
else
    m.Q_a=diag([1000 1000 1000]);
    m.R_a=diag([120 140]);
end
m.Q=kron(eye(m.Np),m.Q_a);
m.R=kron(eye(m.Nc),m.R_a);
end

function print_shared_mpc_config_(kind,m)
fprintf('\n================ Shared MPC configuration - %s ================\n',upper(kind));
fprintf('Np=%d, Nc=%d, Qdiag=[%g %g %g], Rdiag=[%g %g], |U|<=[%g %g], |dU|<=[%g %g]\n', ...
    m.Np,m.Nc,diag(m.Q_a),diag(m.R_a),m.u_bound_vx,m.u_bound_w,m.delta_u_bound_vx,m.delta_u_bound_w);
end

function log = attach_diagnostics_(log,mpc,act)
% Add standardized QP/module timing, solver, and strict per-sample constraint diagnostics.
if ~isfield(log,'qp_times_s') || isempty(log.qp_times_s), log.qp_times_s=zeros(1,0); end
if ~isfield(log,'qp_exitflags') || isempty(log.qp_exitflags), log.qp_exitflags=zeros(1,0); end
if ~isfield(log,'trigger_times_s') || isempty(log.trigger_times_s), log.trigger_times_s=zeros(1,0); end
if ~isfield(log,'pid_times_s') || isempty(log.pid_times_s), log.pid_times_s=zeros(1,0); end
log.qp_failure_count=sum(log.qp_exitflags<=0);

U=log.Uhist; dU=log.dUhist; V=log.Vhist;
tol=1e-9;
correction_excess=max(bsxfun(@minus,abs(U),[mpc.u_bound_vx;mpc.u_bound_w]),0);
increment_excess=max(bsxfun(@minus,abs(dU),[mpc.delta_u_bound_vx;mpc.delta_u_bound_w]),0);
actuator_excess=max(bsxfun(@minus,abs(V),[act.v_max;act.w_max]),0);
correction_mask=correction_excess>tol;
increment_mask=increment_excess>tol;
actuator_mask=actuator_excess>tol;
any_violation_mask=any(correction_mask|increment_mask|actuator_mask,1);

log.constraint=struct();
% Channel-sample counts preserve which bound was exceeded; time-step counts are
% the strict per-time-step values reported in the revision tables.
log.constraint.correction_violation_channel_samples=nnz(correction_mask);
log.constraint.increment_violation_channel_samples=nnz(increment_mask);
log.constraint.actuator_violation_channel_samples=nnz(actuator_mask);
log.constraint.correction_violation_time_steps=nnz(any(correction_mask,1));
log.constraint.increment_violation_time_steps=nnz(any(increment_mask,1));
log.constraint.actuator_violation_time_steps=nnz(any(actuator_mask,1));
log.constraint.total_violation_time_steps=nnz(any_violation_mask);
log.constraint.total_violation_channel_samples=nnz(correction_mask)+nnz(increment_mask)+nnz(actuator_mask);
% Backward-compatible aliases.
log.constraint.correction_violation_count=log.constraint.correction_violation_time_steps;
log.constraint.increment_violation_count=log.constraint.increment_violation_time_steps;
log.constraint.actuator_violation_count=log.constraint.actuator_violation_time_steps;
log.constraint.total_violation_count=log.constraint.total_violation_time_steps;
log.constraint.max_correction_violation=max(correction_excess(:));
log.constraint.max_increment_violation=max(increment_excess(:));
log.constraint.max_actuator_violation=max(actuator_excess(:));
end

function S = runtime_stats_(log)
% QP plus explicitly logged trigger/PID overhead. All module statistics are
% reported in milliseconds for direct comparison with the 20-ms sample period.
t=getfield_or_(log,'qp_times_s',zeros(1,0));
tr=getfield_or_(log,'trigger_times_s',zeros(1,0));
pid=getfield_or_(log,'pid_times_s',zeros(1,0));
t=t(:); tr=tr(:); pid=pid(:);
S.calls=numel(t); S.total_s=sum(t);
S.trigger_total_s=sum(tr); S.pid_total_s=sum(pid);
S.total_compute_s=S.total_s+S.trigger_total_s+S.pid_total_s;
if isempty(t)
    S.mean_ms=0; S.p95_ms=0; S.max_ms=0;
else
    S.mean_ms=1000*mean(t); S.p95_ms=1000*mu_percentile_(t,95); S.max_ms=1000*max(t);
end
S.trigger_mean_ms=1000*mean_or_zero_(tr);
S.trigger_max_ms=1000*max_or_zero_(tr);
S.pid_mean_ms=1000*mean_or_zero_(pid);
S.pid_max_ms=1000*max_or_zero_(pid);
if isfield(log,'qp_failure_count'), S.failures=log.qp_failure_count; else, S.failures=0; end
end

function y = mean_or_zero_(x)
if isempty(x), y=0; else, y=mean(x); end
end

function y = max_or_zero_(x)
if isempty(x), y=0; else, y=max(x); end
end

function q = mu_percentile_(x,p)
x=sort(x(:));
if isempty(x), q=0; return; end
p=min(max(p,0),100);
r=1+(numel(x)-1)*p/100;
lo=floor(r); hi=ceil(r);
if lo==hi
    q=x(lo);
else
    q=x(lo)+(r-lo)*(x(hi)-x(lo));
end
end


function print_event_source_table_(kind,logs)
% Report primary event causes. The categories are mutually exclusive by design.
fields={'etm','etp'};
names={'ET-MPC-same';'ET-MPC-PID'};
n=numel(fields); J=zeros(n,1); K=zeros(n,1); Tm=zeros(n,1); Init=zeros(n,1); Total=zeros(n,1);
for ii=1:n
    L=logs.(fields{ii});
    J(ii)=nnz(getfield_or_(L,'event_source_J',false(size(L.events))));
    K(ii)=nnz(getfield_or_(L,'event_source_curvature',false(size(L.events))));
    Tm(ii)=nnz(getfield_or_(L,'event_source_Tmax',false(size(L.events))));
    Init(ii)=nnz(getfield_or_(L,'event_source_initial',false(size(L.events))));
    Total(ii)=nnz(L.events);
end
TBL=table(names,J,K,Tm,Init,Total, ...
    'VariableNames',{'Method','JTriggered','CurvatureTriggered','TmaxTriggered','InitialEvent','TotalEvents'});
fprintf('\n================ Event-source breakdown - %s ================\n',upper(kind));
disp(TBL);
end

function print_unified_scene_table_(kind,logs)
fields={'pid','mpc','mpcpid','vh','etm','etp','ret'};
names={'PID';'MPC';'MPC-PID';'VH-ET-MPC';'ET-MPC-same';'ET-MPC-PID';'ET-MPC-retuned'};
n=numel(fields);
posRMSE=zeros(n,1); maxPos=zeros(n,1); phiRMSE=zeros(n,1); maxPhi=zeros(n,1);
ctrlVar=zeros(n,1); callRate=zeros(n,1); qpMean=zeros(n,1); qpP95=zeros(n,1); qpMax=zeros(n,1);
qpTotal=zeros(n,1); trigTotal=zeros(n,1); pidTotal=zeros(n,1); totalCompute=zeros(n,1); qpFail=zeros(n,1);
corrVio=zeros(n,1); incVio=zeros(n,1); actVio=zeros(n,1); vioTimeSteps=zeros(n,1);
for ii=1:n
    L=logs.(fields{ii}); M=metrics_(L); S=runtime_stats_(L); N=max(1,numel(L.Thist)-1);
    posRMSE(ii)=M.rmse_pos; maxPos(ii)=M.max_pos; phiRMSE(ii)=M.rmse_phi; maxPhi(ii)=M.max_phi;
    ctrlVar(ii)=M.mean_abs_dv+M.mean_abs_dw; callRate(ii)=100*L.calls/N;
    qpMean(ii)=S.mean_ms; qpP95(ii)=S.p95_ms; qpMax(ii)=S.max_ms; qpTotal(ii)=S.total_s;
    trigTotal(ii)=1000*S.trigger_total_s; pidTotal(ii)=1000*S.pid_total_s; totalCompute(ii)=1000*S.total_compute_s; qpFail(ii)=S.failures;
    corrVio(ii)=L.constraint.correction_violation_time_steps;
    incVio(ii)=L.constraint.increment_violation_time_steps;
    actVio(ii)=L.constraint.actuator_violation_time_steps;
    vioTimeSteps(ii)=L.constraint.total_violation_time_steps;
end
TBL=table(names,posRMSE,maxPos,phiRMSE,maxPhi,ctrlVar,callRate,qpMean,qpP95,qpMax,qpTotal,trigTotal,pidTotal,totalCompute,qpFail,corrVio,incVio,actVio,vioTimeSteps, ...
    'VariableNames',{'Method','PosRMSE_m','MaxPos_m','HeadingRMSE_rad','MaxHeading_rad','ControlVariation','MPC_CallRate_pct','QP_Mean_ms','QP_P95_ms','QP_Max_ms','QP_Total_s','Trigger_Total_ms','PID_Total_ms','Total_Compute_ms','QP_Failures','CorrectionViolationSteps','IncrementViolationSteps','ActuatorViolationSteps','AnyViolationSteps'});
fprintf('\n================ Unified performance and diagnostics - %s ================\n',upper(kind));
disp(TBL);
end

function M = metrics_(log)
[~,pos,phi]=errors_from_log_(log);
dv=diff(log.Vhist(1,:)); dw=diff(log.Vhist(2,:));
M.rmse_pos=sqrt(mean(pos(2:end).^2));
M.max_pos=max(abs(pos(2:end)));
M.rmse_phi=sqrt(mean(phi(2:end).^2));
M.max_phi=max(abs(phi(2:end)));
M.mean_abs_dv=mean(abs(dv)); M.mean_abs_dw=mean(abs(dw));
M.T=log.Thist;
end

function print_metrics_(scene,tag,M)
fprintf('[%s | %s] RMSE(pos|phi)=%.4f | %.4f, Max(pos|phi)=%.4f | %.4f, mean|dv|=%.4f, mean|dw|=%.4f\n', ...
    upper(scene),tag,M.rmse_pos,M.rmse_phi,M.max_pos,M.max_phi,M.mean_abs_dv,M.mean_abs_dw);
end

function P = perf_table_struct_(kind, log_vh, log_etm, log_etp, log_ret)
N=max(1,numel(log_etm.Thist)-1);
L={log_vh,log_etm,log_etp,log_ret};
P.kind=upper(kind);
P.Method={'VH-ET-MPC (Zhang2024)';'ET-MPC-same';'ET-MPC-PID';'ET-MPC-retuned'};
P.EventTriggers=zeros(4,1); P.MPC_CallRate_pct=zeros(4,1);
P.QP_AvgSolve_ms=zeros(4,1); P.QP_P95Solve_ms=zeros(4,1); P.QP_MaxSolve_ms=zeros(4,1);
P.QP_TotalSolve_s=zeros(4,1); P.QP_Failures=zeros(4,1);
for ii=1:4
    S=runtime_stats_(L{ii});
    P.EventTriggers(ii)=nnz(L{ii}.events);
    P.MPC_CallRate_pct(ii)=100*L{ii}.calls/N;
    P.QP_AvgSolve_ms(ii)=S.mean_ms; P.QP_P95Solve_ms(ii)=S.p95_ms;
    P.QP_MaxSolve_ms(ii)=S.max_ms; P.QP_TotalSolve_s(ii)=S.total_s; P.QP_Failures(ii)=S.failures;
end
end

function print_perf_table_scene_(P)
TBL=table(P.Method(:),P.EventTriggers(:),P.MPC_CallRate_pct(:),P.QP_AvgSolve_ms(:), ...
    P.QP_P95Solve_ms(:),P.QP_MaxSolve_ms(:),P.QP_TotalSolve_s(:),P.QP_Failures(:), ...
    'VariableNames', {'Method','EventTriggers','MPC_CallRate_pct','QP_AvgSolve_ms','QP_P95Solve_ms','QP_MaxSolve_ms','QP_TotalSolve_s','QP_Failures'});
fprintf('\n================ Event-triggered runtime table - %s ================\n' ,P.kind);
disp(TBL);
end

function [tm,dt] = event_intervals_(log)
tm=[]; dt=[];
if ~isfield(log,'events') || isempty(log.events), return; end
idx=find(log.events);
if numel(idx)<2, return; end
t_ev=log.Thist(idx);
dt=diff(t_ev);

tm=t_ev(1:end-1)+0.5*dt;
end

function style_axes_(ax,fs)
set(ax,'Color','w','FontName','Times New Roman','FontSize',fs, ...
    'XGrid','off','YGrid','off','LineWidth',1.0,'TickDir','out');
end

function rug_bottom_marks_(ax,t,flags,c)
if isempty(flags), return; end
if ~islogical(flags), flags=logical(flags); end
idx=find(flags); if isempty(idx), return; end
yl=ylim(ax); y0=yl(1); len=0.035*(yl(2)-yl(1));
for k=1:numel(idx)
    xk=t(idx(k));
    plot(ax,[xk xk],[y0 y0+len], '-','Color',c,'LineWidth', 0.8,'HandleVisibility' ,'off');
end
end

function bar_value_labels_(b,fmt,fs)
try
    for i=1:numel(b)
        x=b(i).XEndPoints; y=b(i).YEndPoints;
        for k=1:numel(x)
            text(x(k),y(k),sprintf(fmt,y(k)), ...
                'HorizontalAlignment','center','VerticalAlignment','bottom', ...
                'Rotation',90,'FontName','Times New Roman','FontSize',fs);
        end
    end
catch
end
end

function add_grouped_bar_labels_(ax,bars,fs)
yl = ylim(ax); span=max(yl(2)-yl(1),1e-9);
for i=1:numel(bars)
    x=bars(i).XEndPoints; y=bars(i).YEndPoints;
    for k=1:numel(x)
        if isnan(y(k)), continue; end
        text(ax,x(k),y(k)+0.015*span,sprintf('%.3g',y(k)), ...
                'HorizontalAlignment','center','VerticalAlignment','bottom', ...
                'FontName','Times New Roman','FontSize',max(fs-1,8), ...
                'Rotation',90,'Color',[0.15 0.15 0.15]);
    end
end
end


function apply_bar_colors_(bars, colors)
% Keep method colors consistent across all grouped bar charts.
try
    for ii=1:min(numel(bars),size(colors,1))
        bars(ii).FaceColor = colors(ii,:);
    end
catch
end
end

function idx = sample_event_indices_(idx,maxN)
% Down-sample event markers for readability while preserving endpoints.
if nargin<2, maxN=40; end
if numel(idx)<=maxN, return; end
sel=unique(round(linspace(1,numel(idx),maxN)));
idx=idx(sel);
end

function draw_performance_text_table_(ax,P,fs)
cla(ax); axis(ax,'off'); hold(ax,'on');
title(ax,'Computational burden','FontName','Times New Roman','FontSize',fs);
x0=0.02; y0=0.86; dy=0.16;
headers={'Method','Events','Call (%)','Avg QP (ms)','Total QP (s)'};
xs=[x0,0.38,0.56,0.73,0.91];
for j=1:numel(headers)
    text(ax,xs(j),y0,headers{j},'Units','normalized','FontWeight','bold', ...
        'FontName','Times New Roman','FontSize',max(fs-1,8), ...
        'HorizontalAlignment',ternary_(j==1,'left','center'));
end
for i=1:numel(P.Method)
    y=y0-i*dy;
    text(ax,xs(1),y,P.Method{i},'Units','normalized','FontName','Times New Roman','FontSize',max(fs-1,8),'HorizontalAlignment','left');
    text(ax,xs(2),y,sprintf('%d',P.EventTriggers(i)),'Units','normalized','FontName','Times New Roman','FontSize',max(fs-1,8),'HorizontalAlignment','center');
    text(ax,xs(3),y,sprintf('%.1f',P.MPC_CallRate_pct(i)),'Units','normalized','FontName','Times New Roman','FontSize',max(fs-1,8),'HorizontalAlignment','center');
    text(ax,xs(4),y,sprintf('%.2f',P.QP_AvgSolve_ms(i)),'Units','normalized','FontName','Times New Roman','FontSize',max(fs-1,8),'HorizontalAlignment','center');
    text(ax,xs(5),y,sprintf('%.2f',P.QP_TotalSolve_s(i)),'Units','normalized','FontName','Times New Roman','FontSize',max(fs-1,8),'HorizontalAlignment','center');
end
plot(ax,[0.01 0.99],[0.78 0.78],'-','Color',[0.3 0.3 0.3],'LineWidth',0.8,'HandleVisibility','off');
text(ax,0.02,0.08,'Same trigger isolates inner-loop PID; retuned trigger improves tracking with more QP calls.', ...
    'Units','normalized','FontName','Times New Roman','FontSize',max(fs-2,7),'HorizontalAlignment','left');
end

function out = ternary_(cond,a,b)
if cond, out=a; else, out=b; end
end

function add_error_zoom_inset_(axParent,kind,Tcell,Ycell,C,mode)
% Small zoom-in inset for stable methods; avoids ET-MPC-same dominating the visual scale.
try
    pos=get(axParent,'Position');
    axInset=axes('Position',[pos(1)+0.62*pos(3), pos(2)+0.52*pos(4), 0.30*pos(3), 0.34*pos(4)]);
    hold(axInset,'on'); box(axInset,'on');
    cols={C.pid,C.mpc,C.mpcpid,C.vh,C.etp,C.ret};
    for ii=1:numel(Tcell)
        plot(axInset,Tcell{ii},Ycell{ii},'-','Color',cols{ii},'LineWidth',1.0,'HandleVisibility','off');
    end
    if strcmpi(kind,'double')
        xlim(axInset,[6 10]);
    else
        xlim(axInset,[20 28]);
    end
    if strcmpi(mode,'pos')
        if strcmpi(kind,'double'), ylim(axInset,[0 0.35]); else, ylim(axInset,[0 1.3]); end
    else
        if strcmpi(kind,'double'), ylim(axInset,[-0.03 0.03]); else, ylim(axInset,[-0.35 0.35]); end
    end
    set(axInset,'FontName','Times New Roman','FontSize',8,'TickDir','out','LineWidth',0.8);
catch
end
end


function unc = mu_get_mc_uncertainty_()
% Return a neutral nominal uncertainty structure outside the Monte Carlo study.
global ETMPCPID_MC_UNCERTAINTY;
if isempty(ETMPCPID_MC_UNCERTAINTY)
    unc=struct('active',false,'tau_v_scale',1,'tau_w_scale',1,'gain_v',1,'gain_w',1, ...
        'meas_std_xy',0,'meas_std_phi',0,'dist_std_v',0,'dist_std_w',0);
else
    unc=ETMPCPID_MC_UNCERTAINTY;
end
end

function x_fb = mu_feedback_state_(x)
% Noisy pose observation provided to the control layer; the state trajectory
% stored in Xhist remains the true plant state.
unc=mu_get_mc_uncertainty_();
x_fb=x;
if getfield_or_(unc,'active',false)
    x_fb(1:2)=x_fb(1:2)+unc.meas_std_xy*randn(2,1);
    x_fb(3)=mu_wrapToPi(x_fb(3)+unc.meas_std_phi*randn);
end
end

function [v_act,w_act] = mu_nonpid_plant_step_(v_set,w_set,v_act,w_act,T,act)
% First-order actuator plant with unmodeled time-constant/gain mismatch and
% bounded equivalent velocity/slip disturbance during Monte Carlo trials.
unc=mu_get_mc_uncertainty_();
vmin=getfield_or_(act,'v_min',-act.v_max); wmin=getfield_or_(act,'w_min',-act.w_max);
uv=mu_clamp(v_set,vmin,act.v_max); uw=mu_clamp(w_set,wmin,act.w_max);
av=T/max(act.tau_v*unc.tau_v_scale,1e-3);
aw=T/max(act.tau_w*unc.tau_w_scale,1e-3);
v_act=v_act+av*(unc.gain_v*uv-v_act)+unc.dist_std_v*randn;
w_act=w_act+aw*(unc.gain_w*uw-w_act)+unc.dist_std_w*randn;
v_act=mu_clamp(v_act,vmin,act.v_max);
w_act=mu_clamp(w_act,wmin,act.w_max);
end


function [A,B,C]=mu_linearized_augmented(vd,phi,T,Nx,Nu)
a=[1 0 -vd*sin(phi)*T; 0 1 vd*cos(phi)*T; 0 0 1];
b=[cos(phi)*T 0; sin(phi)*T 0; 0 T];

A=[a b; zeros(Nu,Nx) eye(Nu)];
B=[b; eye(Nu)];
C=[1 0 0 0 0; 0 1 0 0 0; 0 0 1 0 0];
end

function [PHI,THETA]=mu_prediction_matrices(A,B,C,Np,Nc,Nx,Nu)
PHI=zeros(Nx*Np,Nx+Nu);
THETA=zeros(Nx*Np,Nu*Nc);
Ap=cell(Np,1); Ap{1}=A;
for i=2:Np, Ap{i}=Ap{i-1}*A; end
A0=eye(Nx+Nu);
for i=1:Np
    PHI((i-1)*Nx+1:i*Nx,:)=C*Ap{i};
    for j=1:min(i,Nc)
        if i-j==0, Aij=A0; else, Aij=Ap{i-j}; end
        THETA((i-1)*Nx+1:i*Nx,(j-1)*Nu+1:j*Nu)=C*Aij*B;
    end
end
end


function mloc=mu_mpc_with_horizon_(m,NpNow,NcNow)
% Build a dimension-consistent MPC structure for the variable-horizon ET-MPC.
mloc=m;
mloc.Np=max(1,round(NpNow));
if nargin<3 || isempty(NcNow)
    mloc.Nc=max(1,min(m.Nc,ceil(m.Nc*mloc.Np/m.Np)));
else
    mloc.Nc=max(1,min([m.Nc,mloc.Np,round(NcNow)]));
end
mloc.Q=kron(eye(mloc.Np),m.Q_a);
mloc.R=kron(eye(mloc.Nc),m.R_a);
end

function Xi=mu_predict_augmented_sequence_(A,B,xi0,duPlan,Np,Nc,Nu)
% Augmented-state prediction associated with a stored optimal input sequence.
Xi=zeros(numel(xi0),Np+1);
Xi(:,1)=xi0;
for j=1:Np
    if j<=Nc
        du=duPlan((j-1)*Nu+1:j*Nu);
    else
        du=zeros(Nu,1);
    end
    Xi(:,j+1)=A*Xi(:,j)+B*du;
    Xi(3,j+1)=mu_wrapToPi(Xi(3,j+1));
end
end


function [Acon,bcon,lb,ub]=mu_input_constraints(U,mpc,Nu)
Atri=tril(ones(mpc.Nc));
AI=kron(Atri,eye(Nu));
Ut=kron(ones(mpc.Nc,1),U);

umin=[-mpc.u_bound_vx;-mpc.u_bound_w];
umax=[ mpc.u_bound_vx; mpc.u_bound_w];
Umin=kron(ones(mpc.Nc,1),umin);
Umax=kron(ones(mpc.Nc,1),umax);

Acon=[ AI zeros(Nu*mpc.Nc,1); -AI zeros(Nu*mpc.Nc,1)];
bcon=[Umax-Ut; -Umin+Ut];

dumin=[-mpc.delta_u_bound_vx; -mpc.delta_u_bound_w];
dumax=[ mpc.delta_u_bound_vx; mpc.delta_u_bound_w];
lb=[kron(ones(mpc.Nc,1),dumin);0];
ub=[kron(ones(mpc.Nc,1),dumax);10];
end

function [v_act,w_act,evp,ewp,evi,ewi,uv,uw,uv_raw,uw_raw] = mu_actuator_pid_step(v_set,w_set,v_act,w_act,evp,ewp,evi,ewi,T,pid,act)
ev=v_set-v_act; ew=w_set-w_act;
uvp=pid.Kp_v*ev; uwp=pid.Kp_w*ew;
uvd=pid.Kd_v*(ev-evp)/T; uwd=pid.Kd_w*(ew-ewp)/T;
uv_est=uvp+pid.Ki_v*(evi+ev*T)+uvd;
uw_est=uwp+pid.Ki_w*(ewi+ew*T)+uwd;

vmax=act.v_max; wmax=act.w_max;
vmin=getfield_or_(act, 'v_min',-vmax);
wmin=getfield_or_(act, 'w_min',-wmax);

sat_v=(uv_est>vmax && ev>0) || (uv_est<vmin && ev<0);

sat_w=(uw_est>wmax && ew>0) || (uw_est<wmin && ew<0);
if ~sat_v, evi=evi+ev*T; end
if ~sat_w, ewi=ewi+ew*T; end

uv_raw=uvp+pid.Ki_v*evi+uvd;
uw_raw=uwp+pid.Ki_w*ewi+uwd;
uv=mu_clamp(uv_raw,vmin,vmax);
uw=mu_clamp(uw_raw,wmin,wmax);

unc=mu_get_mc_uncertainty_();
alpha_v=T/max(act.tau_v*unc.tau_v_scale,1e-3);
alpha_w=T/max(act.tau_w*unc.tau_w_scale,1e-3);
v_act=v_act+alpha_v*(unc.gain_v*uv-v_act)+unc.dist_std_v*randn;
w_act=w_act+alpha_w*(unc.gain_w*uw-w_act)+unc.dist_std_w*randn;
v_act=mu_clamp(v_act,vmin,vmax);
w_act=mu_clamp(w_act,wmin,wmax);

evp=ev; ewp=ew;
end

function tf=SHOW_INPUTS_DOUBLE(), tf=false; end

function [xl,yl]=mu_get_axis_limits(kind)
switch lower(kind)
    case 'double', xl=[0 200]; yl=[-2 4];
    case 'eight', xl=[-25 25]; yl=[-15 15];
    otherwise, xl=[]; yl=[];
end
end

function Tsim=mu_get_Tsim(cfg)
Tsim=20;
if isstruct(cfg)&&isfield(cfg, 'Tsim')&&~isempty(cfg.Tsim), Tsim=cfg.Tsim; end
end

function y=mu_wrapToPi(x), y=mod(x+pi,2*pi)-pi; end
function y=mu_sech(x), y=1./cosh(x); end
function y=mu_clamp(x,a,b), y=min(max(x,a),b); end
function v=getfield_or_(s,f,dv), if isstruct(s)&&isfield(s,f)&&~isempty(s.(f)), v=s.(f); else, v=dv; end, end
function v=getfield_or(s,f,dv), if isstruct(s)&&isfield(s,f)&&~isempty(s.(f)), v=s.(f); else, v=dv; end, end
