# Supplementary material for: Event-triggered MPC-PID based trajectory tracking control for differential drive mobile robots
Source: PLoS One. 2026 Jul 29;21(7):e0354699. doi: 10.1371/journal.pone.0354699 (PMC13419250; doi:10.1371/journal.pone.0354699)
Supplement: S1 File — (ZIP) [file pone.0354699.s001.zip › ETMPCPID_monte_carlo_double_raw.csv]

Trial	Method	PositionRMSE_m	HeadingRMSE_rad	MaxPositionError_m	FinalPositionError_m	ControlVariation	MPC_CallRate_pct	QP_Failures	ConstraintViolationTimeSteps	Feasible	TerminalSuccess
1	MPC-PID	0.21919175430679	0.00994263961743366	0.758568293985289	0.208641075004673	0.0920265671249983	100	0	0	1	1
2	MPC-PID	0.218734732974813	0.00807680044415183	0.772698934544872	0.207732260754684	0.110566232989594	100	0	0	1	1
3	MPC-PID	0.201704601440561	0.00706813843647176	0.477406681479006	0.201914652087537	0.0969393582495813	100	0	0	1	1
4	MPC-PID	0.198191097871917	0.00818338234397128	0.364805366265225	0.198979152233219	0.0935289825967257	100	0	0	1	1
5	MPC-PID	0.211315172259689	0.00986409047086625	0.657722000855665	0.199639308123925	0.0891354579770919	100	0	0	1	1
6	MPC-PID	0.19504223090635	0.0096657745797979	0.217880542508896	0.202888557891229	0.0951745691193377	100	0	0	1	1
7	MPC-PID	0.254362272044103	0.0092930645759805	1.04676525660306	0.196938105127093	0.0854521910753465	100	0	0	1	1
8	MPC-PID	0.207257018479153	0.00877172383078862	0.586021061037485	0.198497047846586	0.107090396983691	100	0	0	1	1
9	MPC-PID	0.21375414642383	0.00661272780378475	0.681079879393318	0.197755873514781	0.116982947764724	100	0	0	1	1
10	MPC-PID	0.219895985026126	0.00772483980786911	0.771035852553151	0.201938697524381	0.0959928902769278	100	0	0	1	1
11	MPC-PID	0.232255033178634	0.00864591230063397	0.921819910492122	0.192028948053065	0.0928732797777238	100	0	0	1	1
12	MPC-PID	0.230609669666213	0.00826010586198527	0.885642463737105	0.199257184028786	0.0992306075918996	100	0	0	1	1
13	MPC-PID	0.236061123028212	0.00776802441708815	0.933495634786365	0.196093305297443	0.090575058271319	100	0	0	1	1
14	MPC-PID	0.22127034878972	0.0116771110174003	0.793765509752892	0.200963058302369	0.0881576727069629	100	0	0	1	1
15	MPC-PID	0.200583936032103	0.00752243740158596	0.434570321061034	0.189509581189018	0.108224456664293	100	0	0	1	1
16	MPC-PID	0.215177111133542	0.00756244997014259	0.699434110421792	0.205899933446124	0.10170298139858	100	0	0	1	1
17	MPC-PID	0.214177000033814	0.00946438500570754	0.692246002438932	0.20101164422207	0.089996568940093	100	0	0	1	1
18	MPC-PID	0.207028979153866	0.00896327043983952	0.58128646653353	0.198641598491654	0.0909121563005339	100	0	0	1	1
19	MPC-PID	0.196404949550901	0.0088410593749058	0.300713170244952	0.198846430655343	0.101161287565124	100	0	0	1	1
20	MPC-PID	0.195592393278407	0.00839995089107276	0.312112283006684	0.194920619251598	0.0986912190175008	100	0	0	1	1
21	MPC-PID	0.195899447456546	0.00907226644761887	0.216025275287931	0.200251602884438	0.0906299053108047	100	0	0	1	1
22	MPC-PID	0.238799964560412	0.0111412022109222	0.937632596904434	0.200258654855615	0.0890334383938352	100	0	0	1	1
23	MPC-PID	0.200123033863383	0.00947282449032356	0.43394663434613	0.194743210186682	0.0988313387275767	100	0	0	1	1
24	MPC-PID	0.203515181629655	0.00870716671443783	0.504775337973924	0.200057134375645	0.0916487798015642	100	0	0	1	1
25	MPC-PID	0.20324196923909	0.00845784426085417	0.497239991743172	0.1986399422289	0.0896760713373949	100	0	0	1	1
26	MPC-PID	0.213978059482277	0.00758412647546376	0.697046804967866	0.199391229650347	0.110697919260999	100	0	0	1	1
27	MPC-PID	0.232522784090239	0.0082392808712481	0.915047293425065	0.201827187369946	0.0953802861426123	100	0	0	1	1
28	MPC-PID	0.203195389626764	0.00778697182532374	0.47877651983564	0.200622394054366	0.0968249811538568	100	0	0	1	1
29	MPC-PID	0.212458706514782	0.00900591123577164	0.68403967976971	0.194145256187052	0.113617835007482	100	0	0	1	1
30	MPC-PID	0.225690962003834	0.00972252826394104	0.849888581879474	0.192293617415618	0.0886366915369291	100	0	0	1	1
31	MPC-PID	0.209070723843213	0.00788408576999232	0.618458199335686	0.205682242864313	0.0970298984699541	100	0	0	1	1
32	MPC-PID	0.203653376159982	0.00791050645697855	0.535021733725234	0.200955891945448	0.0885580130999352	100	0	0	1	1
33	MPC-PID	0.196007986403366	0.0103499823946832	0.288589409443295	0.196870875595312	0.0924553823450072	100	0	0	1	1
34	MPC-PID	0.22247316911954	0.00846948119550224	0.814244568903362	0.204679422550815	0.0967954012077533	100	0	0	1	1
35	MPC-PID	0.197274358038024	0.00909005451614594	0.344852349400077	0.199966095060985	0.0986577047207465	100	0	0	1	1
36	MPC-PID	0.215086320333294	0.00858245908075311	0.708378602115312	0.198578273147931	0.0963756633406153	100	0	0	1	1
37	MPC-PID	0.214529389071127	0.00931262526138592	0.705262363475274	0.202289955396526	0.107597744843453	100	0	0	1	1
38	MPC-PID	0.222190476069317	0.00935832068642671	0.801957042901693	0.194524801556744	0.100049303360724	100	0	0	1	1
39	MPC-PID	0.223278561541322	0.010157323350941	0.812414137224719	0.203171380523665	0.0943359135104011	100	0	0	1	1
40	MPC-PID	0.199118033166166	0.0116711741383083	0.408334334333935	0.200731408170095	0.10236376351908	100	0	0	1	1
41	MPC-PID	0.232608351178593	0.00871700387049784	0.891165060890817	0.196862897702365	0.0909705111131965	100	0	0	1	1
42	MPC-PID	0.195334539738699	0.0107311361244156	0.270241587507527	0.199464552225477	0.0899628541611539	100	0	0	1	1
43	MPC-PID	0.223663115097435	0.00806472297916922	0.810818053036234	0.212149101120073	0.0937966778197218	100	0	0	1	1
44	MPC-PID	0.215267807878437	0.00919895144293386	0.706150673914911	0.198039439426989	0.0916697468214429	100	0	0	1	1
45	MPC-PID	0.217935786952102	0.00911335988924866	0.731250989717591	0.209014267804162	0.0968687935577984	100	0	0	1	1
46	MPC-PID	0.222411230950243	0.0108023012044038	0.779578987016738	0.189317820725708	0.0925195620902705	100	0	0	1	1
47	MPC-PID	0.222207941220136	0.00789266476843166	0.790097170425178	0.206373140108824	0.102595319787099	100	0	0	1	1
48	MPC-PID	0.196685255732544	0.00838345063609355	0.278329701324534	0.204271350898497	0.0925034005840084	100	0	0	1	1
49	MPC-PID	0.204162066882	0.00994346391238106	0.545559775208698	0.19971476877844	0.0960524972397979	100	0	0	1	1
50	MPC-PID	0.211069208435298	0.011254981791755	0.655551497731334	0.194967743531321	0.0909864386401678	100	0	0	1	1
51	MPC-PID	0.214582872117407	0.00872331493171633	0.72081073019332	0.204441659281467	0.0972650603663518	100	0	0	1	1
52	MPC-PID	0.201547962260598	0.00744498425054908	0.509115448627256	0.190084157997814	0.100555503709366	100	0	0	1	1
53	MPC-PID	0.206993621196646	0.00718107337779468	0.584173044612776	0.212427547913412	0.113131061045358	100	0	0	1	1
54	MPC-PID	0.228190199983479	0.00839318006718755	0.856500824946937	0.197123073642288	0.0910853043666049	100	0	0	1	1
55	MPC-PID	0.206465201823332	0.00782641881725863	0.58701830285226	0.203300652296098	0.104634767080895	100	0	0	1	1
56	MPC-PID	0.225626743986054	0.0100810824135212	0.84489214067437	0.198582833600429	0.0865649382040444	100	0	0	1	1
57	MPC-PID	0.201756590472153	0.0067976386956135	0.474630752269379	0.196357654298158	0.106826680920324	100	0	0	1	1
58	MPC-PID	0.199407752368613	0.00847974423359946	0.411752105401664	0.201880002617303	0.0999041068039205	100	0	0	1	1
59	MPC-PID	0.205879245857133	0.00982223579710402	0.574068591045056	0.20091008793483	0.104087345207275	100	0	0	1	1
60	MPC-PID	0.240385794664746	0.00834595257432622	0.973981151316587	0.197244517425553	0.0948474856013365	100	0	0	1	1
61	MPC-PID	0.197160988744918	0.0098289331482276	0.3464306562313	0.19760885075621	0.0925831225330595	100	0	0	1	1
62	MPC-PID	0.201485445735722	0.00875919587726589	0.465001467874689	0.209924049090606	0.0920830113922358	100	0	0	1	1
63	MPC-PID	0.208468707089222	0.00909656367880345	0.603805726416257	0.195080052213761	0.0900630219924883	100	0	0	1	1
64	MPC-PID	0.200728895791388	0.00967829142076049	0.436081780820271	0.193084383276383	0.0903602761794727	100	0	0	1	1
65	MPC-PID	0.210061689183378	0.00846887378201722	0.653890420844893	0.195475802779923	0.104894288554819	100	0	0	1	1
66	MPC-PID	0.208674138923188	0.0093146514811756	0.636542311639509	0.205685950649126	0.0991795678396362	100	0	0	1	1
67	MPC-PID	0.20031638895704	0.00996201585709964	0.471350771557017	0.206997481363093	0.09320081570898	100	0	0	1	1
68	MPC-PID	0.202547852082214	0.00853784242032675	0.489574337964236	0.197815708977229	0.102065054860053	100	0	0	1	1
69	MPC-PID	0.238669013255039	0.0105797865092809	0.965009604841732	0.197836961234866	0.0868038899862656	100	0	0	1	1
70	MPC-PID	0.228297757524788	0.00668011994815004	0.856756353033702	0.200843731615298	0.102020431525779	100	0	0	1	1
71	MPC-PID	0.199475876551261	0.00866152531460185	0.439246638674656	0.206394905059437	0.0923411428687877	100	0	0	1	1
72	MPC-PID	0.233433261507192	0.00798280508607659	0.922026813088741	0.197510365100053	0.0981864612282376	100	0	0	1	1
73	MPC-PID	0.201063107939474	0.0106738699271949	0.461661755848924	0.207844435916602	0.0888216546698027	100	0	0	1	1
74	MPC-PID	0.216369219046762	0.0082607588274669	0.741852289356347	0.204580033435283	0.0923472344917975	100	0	0	1	1
75	MPC-PID	0.230941844903585	0.00911826259682475	0.880669703385046	0.201476506304612	0.098442235093455	100	0	0	1	1
76	MPC-PID	0.202948410349385	0.00834969744243875	0.500206397364313	0.196804345105529	0.0993883643730919	100	0	0	1	1
77	MPC-PID	0.202012231071905	0.00986691468500045	0.485433675454644	0.187881414926315	0.088682485407702	100	0	0	1	1
78	MPC-PID	0.215938471777073	0.0077698690875246	0.707703712303561	0.200982680628852	0.100880362806356	100	0	0	1	1
79	MPC-PID	0.200679299969177	0.00817606841116126	0.445398481572217	0.199660220200349	0.102720237488699	100	0	0	1	1
80	MPC-PID	0.198606790598496	0.00781050786355741	0.381016070686056	0.19721010883332	0.0972040732915065	100	0	0	1	1
81	MPC-PID	0.206366829541883	0.00944505492049863	0.546965633207703	0.194806538671468	0.096480362199559	100	0	0	1	1
82	MPC-PID	0.212718408221934	0.0100372033709699	0.679976528049199	0.195010320478402	0.0844574572423858	100	0	0	1	1
83	MPC-PID	0.231049524473874	0.0090653128501807	0.877295642779467	0.193439441066536	0.100466542495791	100	0	0	1	1
84	MPC-PID	0.200669500040795	0.00763577192399081	0.462934822437231	0.201112518456295	0.102952153717366	100	0	0	1	1
85	MPC-PID	0.200954074502078	0.00681339269739289	0.477806358244787	0.195891618426151	0.107549501792792	100	0	0	1	1
86	MPC-PID	0.201555143406234	0.00840131208349968	0.475179276586811	0.200614357370341	0.099460847007059	100	0	0	1	1
87	MPC-PID	0.234374308259837	0.0086599397813852	0.924704746278552	0.200533576777843	0.0930775138988987	100	0	0	1	1
88	MPC-PID	0.212657878918301	0.00887070735569086	0.674742416452684	0.202038019350604	0.0977296982169082	100	0	0	1	1
89	MPC-PID	0.222991731459704	0.00825434443456735	0.821842881119951	0.201481262933864	0.103804790483195	100	0	0	1	1
90	MPC-PID	0.202008636531207	0.00895659132047406	0.492103769678492	0.193776433668168	0.09771442598016	100	0	0	1	1
91	MPC-PID	0.196436401070702	0.00846148827338012	0.283810438634625	0.200600715085337	0.0981816232671358	100	0	0	1	1
92	MPC-PID	0.202404283734686	0.0105230736189137	0.483535667418897	0.201809001464595	0.0893664778810409	100	0	0	1	1
93	MPC-PID	0.201154078996864	0.00702046331791175	0.456942022377403	0.189585631697836	0.0988935276089333	100	0	0	1	1
94	MPC-PID	0.238883695348728	0.0084693336035865	0.95089363564844	0.194125877309365	0.112941705722677	100	0	0	1	1
95	MPC-PID	0.220413608312088	0.0105296674078359	0.755631020900925	0.205045398269866	0.0853617846906886	100	0	0	1	1
96	MPC-PID	0.224672172568525	0.00952361942154264	0.82057407297794	0.197211503336094	0.110737721694417	100	0	0	1	1
97	MPC-PID	0.201252803869499	0.00898339313145773	0.486491803113925	0.196269418524504	0.0920074093544817	100	0	0	1	1
98	MPC-PID	0.203701491129772	0.0102603205231901	0.527358186379439	0.202291896535311	0.0933267946283041	100	0	0	1	1
99	MPC-PID	0.224225582089112	0.00793447998837953	0.827619443571929	0.19551196276496	0.0997985846778315	100	0	0	1	1
100	MPC-PID	0.194971705780736	0.00948291410271308	0.214745131449023	0.210275301722499	0.0910613292540594	100	0	0	1	1
1	VH-ET-MPC	0.246165056747188	0.0962277466347375	1.03025916874844	0.199950162034688	0.166599214759495	34	0	0	1	1
2	VH-ET-MPC	0.365534088415229	0.0338198450510843	1.03209389840926	0.323642399598113	0.165111860171099	24.2	0	0	1	1
3	VH-ET-MPC	0.317930575992416	0.0532367272009693	0.649621583172666	0.307636923896502	0.16411249745927	25.8	0	0	1	1
4	VH-ET-MPC	0.262947358013744	0.0572464818619932	0.497438412262831	0.274688819529795	0.151199007451112	25.8	0	0	1	1
5	VH-ET-MPC	0.259507548886735	0.0636917357414516	0.915540178061256	0.216822790137507	0.132199783150552	27.6	0	0	1	1
6	VH-ET-MPC	0.215084429106703	0.0644467708439138	0.440567597147382	0.215868521377139	0.144449669964098	26.6	0	0	1	1
7	VH-ET-MPC	0.324937335889235	0.0327705607996766	1.48115079639779	0.0625618104372597	0.100132721050899	31.1	0	0	1	1
8	VH-ET-MPC	0.233135234237735	0.0384364802043406	0.822556281941261	0.216915787875692	0.158532856223834	23.3	0	0	1	1
9	VH-ET-MPC	0.169307882666427	0.0370761008783788	0.978475220192494	0.0588921404629303	0.177180883319282	24.5	0	0	1	1
10	VH-ET-MPC	0.201819916253259	0.0507215911563168	1.0214521921041	0.159042077584154	0.143687256972279	26	0	0	1	1
11	VH-ET-MPC	0.310304489563256	0.0550592068180511	1.1793184674346	0.262806487766961	0.148738424946197	27.3	0	0	1	1
12	VH-ET-MPC	0.220067865536645	0.0395646749866351	1.15544795751698	0.13635783048029	0.140371838958572	24.7	0	0	1	1
13	VH-ET-MPC	0.242786921624313	0.0711258916423841	1.24600899922048	0.219267770269127	0.140732353339184	29.7	0	0	1	1
14	VH-ET-MPC	0.320727759487738	0.105023201582787	1.05981442173748	0.313579351319967	0.147636327188729	37.6	0	0	1	1
15	VH-ET-MPC	0.148566563547536	0.0390977404587099	0.695295273877477	0.124063304999244	0.16088965623402	23.7	0	0	1	1
16	VH-ET-MPC	0.205040667770773	0.045178555793755	0.993484404397413	0.150689680221337	0.162321493700246	25.1	0	0	1	1
17	VH-ET-MPC	0.199301256241473	0.0711143848769745	0.969645527707148	0.117399838704657	0.144606581879204	29.5	0	0	1	1
18	VH-ET-MPC	0.275102451178657	0.0715779400601382	0.842066306491501	0.295491368920081	0.146854749792153	28.4	0	0	1	1
19	VH-ET-MPC	0.232648533441138	0.0456918606453899	0.560820872828408	0.238132763078508	0.155121521615569	24.2	0	0	1	1
20	VH-ET-MPC	0.349224743594366	0.0469582858284591	0.495074559572486	0.352199517116441	0.161850775347205	25.4	0	0	1	1
21	VH-ET-MPC	0.256402625281026	0.059054065507779	0.464633132917738	0.222383029676436	0.142801046179434	26.6	0	0	1	1
22	VH-ET-MPC	0.265311633950348	0.0259057119140022	1.37632433790308	0.0207264110853317	0.106780112916117	26.1	0	0	1	1
23	VH-ET-MPC	0.257292060675385	0.0421592595435256	0.693693557311366	0.214573926456323	0.1639204255404	24.8	0	0	1	1
24	VH-ET-MPC	0.135466056947965	0.0409048621107283	0.786591080766494	0.0499540122569299	0.131655650873901	25.5	0	0	1	1
25	VH-ET-MPC	0.289256480957045	0.10922512489075	0.731945933296071	0.33132674505051	0.174049702403414	36.7	0	0	1	1
26	VH-ET-MPC	0.233283422651964	0.0364605081437556	0.932515283598569	0.21408189383214	0.157247412074491	23.3	0	0	1	1
27	VH-ET-MPC	0.286986387614616	0.0385428744606658	1.2077530912334	0.200982958379161	0.1399218017639	24.6	0	0	1	1
28	VH-ET-MPC	0.146728525246631	0.0415533266192205	0.672021617208051	0.0950148210327331	0.151989047040506	24.7	0	0	1	1
29	VH-ET-MPC	0.320362698254405	0.0373550822188162	0.901631087650653	0.286025783930739	0.184666560922372	24.1	0	0	1	1
30	VH-ET-MPC	0.288617852505694	0.082686946643062	1.12264820400251	0.244949615067387	0.141410900453218	31.6	0	0	1	1
31	VH-ET-MPC	0.248366040744595	0.0534944862532369	0.88302902467329	0.207083147091292	0.168140902404575	26	0	0	1	1
32	VH-ET-MPC	0.334343332417039	0.0542633091853414	0.764041304410749	0.331277727333825	0.133838449485996	26.5	0	0	1	1
33	VH-ET-MPC	0.278348464625868	0.0601211691811553	0.500672830558778	0.268172271289025	0.150731809673281	26.7	0	0	1	1
34	VH-ET-MPC	0.313546922651256	0.0635298870231808	1.02527162888332	0.312065851090563	0.159954811454795	27.5	0	0	1	1
35	VH-ET-MPC	0.285903270605615	0.0500950683415004	0.515057242947428	0.310953173203867	0.153838218984239	25.4	0	0	1	1
36	VH-ET-MPC	0.266387079117398	0.0426078046565962	0.969037980178325	0.204157717822701	0.142517336654144	24.3	0	0	1	1
37	VH-ET-MPC	0.193887991352277	0.0397169190067514	0.961030434654176	0.143006370089856	0.159120147438043	23.7	0	0	1	1
38	VH-ET-MPC	0.232875137252036	0.0508516807966224	1.02172235847208	0.229242880976331	0.163121794670979	25	0	0	1	1
39	VH-ET-MPC	0.250642746006581	0.0381924365585293	1.12612530562799	0.190378556849085	0.128132514136742	23.9	0	0	1	1
40	VH-ET-MPC	0.241953771318734	0.0383068738049051	0.637216484112381	0.272198761173001	0.153343399926268	23	0	0	1	1
41	VH-ET-MPC	0.234560635395499	0.0348017876235053	1.25005860400057	0.0374440441294248	0.119569911114118	28.2	0	0	1	1
42	VH-ET-MPC	0.294261162205972	0.0981827175110668	0.444632392175444	0.337538387998492	0.156769440846447	35.1	0	0	1	1
43	VH-ET-MPC	0.254625601024112	0.0536300628705554	1.02130077659113	0.257282835709102	0.141439925515681	25.3	0	0	1	1
44	VH-ET-MPC	0.260790995304836	0.0803735282484385	0.99970031596233	0.18251778173709	0.151064486946748	30.7	0	0	1	1
45	VH-ET-MPC	0.246002931789996	0.0242564616477734	1.13437348639984	0.0781834692189386	0.108220134218944	33.1	0	0	1	1
46	VH-ET-MPC	0.182708372402395	0.0481437372808545	1.02355067000689	0.0245341495407315	0.129231706896459	29.8	0	0	1	1
47	VH-ET-MPC	0.185147710716133	0.0366943196643385	1.04344377061023	0.103183245667988	0.160841484662766	25	0	0	1	1
48	VH-ET-MPC	0.251619865862882	0.0740275694481308	0.533232820441092	0.256502051284967	0.15834167924566	28	0	0	1	1
49	VH-ET-MPC	0.380001899131573	0.0396159955610747	0.795725720068612	0.347486660384757	0.132155424478262	25.7	0	0	1	1
50	VH-ET-MPC	0.240912997872022	0.0552351578613237	0.8778916354648	0.174676700336651	0.127196631734781	26	0	0	1	1
51	VH-ET-MPC	0.308531474410913	0.0417636453637186	0.924047694463813	0.315247291264985	0.141590506214286	24.6	0	0	1	1
52	VH-ET-MPC	0.41813348161704	0.0418120455747839	0.737862093038513	0.367570046873566	0.148622170137557	27.2	0	0	1	1
53	VH-ET-MPC	0.329611486265193	0.0336105778560727	0.886208226836335	0.30846593262364	0.168701423321071	23.7	0	0	1	1
54	VH-ET-MPC	0.218269365041503	0.0569093458981272	1.17657210084501	0.134241682834643	0.142325807009909	27.2	0	0	1	1
55	VH-ET-MPC	0.323028404790594	0.0448248772968669	0.819326282114278	0.286630630887606	0.179935846539984	25.1	0	0	1	1
56	VH-ET-MPC	0.303844443044394	0.0961959653151044	1.12992783097968	0.177111019513433	0.139820907439942	34.9	0	0	1	1
57	VH-ET-MPC	0.227256769869521	0.0399906501940968	0.661377246569851	0.186511148272926	0.174300902378793	24.6	0	0	1	1
58	VH-ET-MPC	0.141982992325409	0.0603545998720953	0.600112226259705	0.0824183633401984	0.160366917549354	26.6	0	0	1	1
59	VH-ET-MPC	0.342441730651762	0.0290099193703018	0.792954706282514	0.291380316530916	0.159388699170164	23.8	0	0	1	1
60	VH-ET-MPC	0.241405798679176	0.039412618065302	1.30189274177722	0.0314901120412411	0.124792527321668	26.2	0	0	1	1
61	VH-ET-MPC	0.165816192817575	0.0723504681259885	0.605992311794904	0.122878336403387	0.150776138334688	28.7	0	0	1	1
62	VH-ET-MPC	0.267120821892418	0.066147028272534	0.720310815492452	0.248770965715582	0.138534457559704	26.9	0	0	1	1
63	VH-ET-MPC	0.219582073635685	0.0643400223496223	0.880407217527154	0.16166593142861	0.136712884944548	27.3	0	0	1	1
64	VH-ET-MPC	0.296760061766873	0.0618902728453629	0.642969373988788	0.269433212754832	0.143735005672162	27.3	0	0	1	1
65	VH-ET-MPC	0.346062241123733	0.0367607239385226	0.854023249585056	0.321955039436996	0.150868379425863	24.2	0	0	1	1
66	VH-ET-MPC	0.342810212968077	0.0388639515963263	0.856750721783644	0.345418455586553	0.155027790545405	24.4	0	0	1	1
67	VH-ET-MPC	0.32577562273988	0.0399335869074207	0.716444097488682	0.346300372899999	0.14008769289856	24.6	0	0	1	1
68	VH-ET-MPC	0.300345251774595	0.0504158786095531	0.697986085966485	0.305263592881783	0.161533598678839	24.1	0	0	1	1
69	VH-ET-MPC	0.258431561949746	0.0609592821623525	1.20701992992205	0.185106150540067	0.130409224272402	28.2	0	0	1	1
70	VH-ET-MPC	0.209146610959892	0.0311365124221919	1.16645969616725	0.0394676394489304	0.147388754831979	24.5	0	0	1	1
71	VH-ET-MPC	0.2477034053631	0.0695173695733016	0.644334359793583	0.24551989829401	0.14846395152626	26.9	0	0	1	1
72	VH-ET-MPC	0.211695180592537	0.0387778472482741	1.18030478014382	0.0782729983150575	0.142284584639691	25.3	0	0	1	1
73	VH-ET-MPC	0.22183927121506	0.0811701231376589	0.727770330804718	0.171580809301242	0.146936567767067	30.1	0	0	1	1
74	VH-ET-MPC	0.337699221776584	0.0555348977826256	1.03556801166395	0.254277877081664	0.137796706362312	26.7	0	0	1	1
75	VH-ET-MPC	0.217342279684489	0.0552428589042476	1.17193587211313	0.0948900472644696	0.154654253665118	27.2	0	0	1	1
76	VH-ET-MPC	0.224819453147629	0.0331160032014837	0.692195401489739	0.215429156284406	0.150852215536613	23.2	0	0	1	1
77	VH-ET-MPC	0.184418548642894	0.07677548924898	0.696615999325666	0.117032504807367	0.142153123465235	30.1	0	0	1	1
78	VH-ET-MPC	0.172899069748435	0.0311733991806178	0.979573077369698	0.0619182632576195	0.128108602867037	29.1	0	0	1	1
79	VH-ET-MPC	0.322443569960229	0.0368852893911115	0.63941399518158	0.34726587473984	0.161398649860002	23.9	0	0	1	1
80	VH-ET-MPC	0.135253877231208	0.0482440802926623	0.599594214547434	0.0930714569386594	0.150534637526911	24.7	0	0	1	1
81	VH-ET-MPC	0.125210418520457	0.0340330602613471	0.773199386338316	0.0677295547174503	0.138437284860126	24.9	0	0	1	1
82	VH-ET-MPC	0.273000970752223	0.0853369204784028	0.915883831575158	0.331824470877482	0.13229350349919	32.4	0	0	1	1
83	VH-ET-MPC	0.243730253449359	0.0335097951816628	1.29740244182096	0.0726911500290251	0.132035257146878	26.9	0	0	1	1
84	VH-ET-MPC	0.299992849627824	0.0596332643696236	0.70586826506953	0.264523340088807	0.181264572554797	26.5	0	0	1	1
85	VH-ET-MPC	0.316120199654557	0.041903982101488	0.705373417531874	0.294750057800785	0.171649989001448	24.1	0	0	1	1
86	VH-ET-MPC	0.356142374652591	0.0311382893098209	0.70403325302723	0.331002491796989	0.153262596635357	24.6	0	0	1	1
87	VH-ET-MPC	0.244743827117757	0.0642936253900422	1.22627705785753	0.10810907502829	0.142354166342534	27	0	0	1	1
88	VH-ET-MPC	0.241958308163568	0.0427569472711226	0.874299141727396	0.232783162758318	0.141114150555299	24.3	0	0	1	1
89	VH-ET-MPC	0.299628823696087	0.0365400093281175	1.0690646899377	0.293911124935318	0.16515194095973	24.3	0	0	1	1
90	VH-ET-MPC	0.245516099680734	0.0426154205500851	0.700764755310778	0.21842154744212	0.144838637926246	24.5	0	0	1	1
91	VH-ET-MPC	0.346201219095183	0.0507452807035722	0.482771072340462	0.343685906386412	0.162867455508258	25.5	0	0	1	1
92	VH-ET-MPC	0.293730494181475	0.0799047172718953	0.686054368601399	0.272241492410558	0.148359186400807	30.4	0	0	1	1
93	VH-ET-MPC	0.286776648968101	0.0517769234589465	0.726017284761498	0.23599890692118	0.159028682342679	25.8	0	0	1	1
94	VH-ET-MPC	0.238060443584964	0.0327674661460386	1.25529073962589	0.073034881110967	0.176886674038395	25.2	0	0	1	1
95	VH-ET-MPC	0.187614256171003	0.0612096942153212	1.00716954996385	0.0872757366276201	0.120117682815055	29.8	0	0	1	1
96	VH-ET-MPC	0.309874337751137	0.0384953959901354	1.10444980733448	0.231364009655926	0.159985900842833	23.6	0	0	1	1
97	VH-ET-MPC	0.231029698324758	0.0657422781169198	0.679916661615488	0.225395421529125	0.157845403242869	27.7	0	0	1	1
98	VH-ET-MPC	0.340859193428843	0.0451293413189559	0.801853071129961	0.304497639440599	0.133991221207341	24.4	0	0	1	1
99	VH-ET-MPC	0.296039417510681	0.0413014845850106	1.1084973345412	0.243250863756677	0.159183324748678	25.6	0	0	1	1
100	VH-ET-MPC	0.179302492675558	0.0431880099856922	0.430326755502892	0.203579402686935	0.137194415693612	23.9	0	0	1	1
1	ET-MPC-same	0.52464612133645	0.249719308060518	1.12753668630361	0.643349528294565	0.187318408929082	25	0	0	1	1
2	ET-MPC-same	0.392990796892762	0.132755488603502	1.12464921239835	0.298228396912786	0.222583072663091	24.4	0	0	1	1
3	ET-MPC-same	0.390238064682542	0.1724763169292	0.73794170559443	0.317172652380941	0.191775862788734	24.7	0	0	1	1
4	ET-MPC-same	0.384103128611319	0.176001356382757	0.638871170780233	0.229061584464756	0.169673457023914	24.7	0	0	1	1
5	ET-MPC-same	0.486114895396044	0.220890937989753	1.01079306958029	0.647886971518619	0.17174847802639	25	0	0	1	1
6	ET-MPC-same	0.446760677282524	0.221833229843313	0.903276711658533	0.541421334246938	0.183642945632974	24.9	0	0	1	1
7	ET-MPC-same	0.524439570751487	0.208931185879899	1.58726478573061	0.0811783905398853	0.160354132677655	25	0	0	1	1
8	ET-MPC-same	0.294430307858855	0.143308736522614	0.929060185107228	0.211169830109107	0.223456229231992	24.6	0	0	1	1
9	ET-MPC-same	0.246115700839976	0.137225301662147	1.08123267412363	0.155276714006604	0.239775654679147	24.6	0	0	1	1
10	ET-MPC-same	0.366522163291877	0.182340853289621	1.11839237952536	0.318775157069146	0.180737926917875	24.9	0	0	1	1
11	ET-MPC-same	0.448122889218149	0.1927969483211	1.2652209805164	0.318509830651593	0.186122298898962	25	0	0	1	1
12	ET-MPC-same	0.364042503421807	0.17912227570462	1.246155513018	0.14402374355428	0.190562296075733	24.8	0	0	1	1
13	ET-MPC-same	0.534586803720641	0.243503290145417	1.3505762826531	0.248187952119257	0.176500678987206	25	0	0	1	1
14	ET-MPC-same	0.617620606541158	0.244869173337621	1.15689234572788	0.73316550436424	0.156858374677958	25	0	0	1	1
15	ET-MPC-same	0.266262496196278	0.163416870372303	0.792348199133739	0.237700669884531	0.231376826681977	24.7	0	0	1	1
16	ET-MPC-same	0.315690392217048	0.167483043477784	1.09272906199918	0.312385116037013	0.217352124771389	25	0	0	1	1
17	ET-MPC-same	0.484563504118999	0.22907466039607	1.07598380810202	0.637943632217821	0.17084657887123	25	0	0	1	1
18	ET-MPC-same	0.454533477323936	0.206735589655108	0.939939910821023	0.316877391607213	0.174707387880397	25	0	0	1	1
19	ET-MPC-same	0.325103881746335	0.167381042123063	0.648059755224775	0.438700075426216	0.198672728923821	25	0	0	1	1
20	ET-MPC-same	0.439858157827871	0.184579811720024	0.7661783141752	0.311574627584711	0.191590396677836	24.7	0	0	1	1
21	ET-MPC-same	0.473321251105014	0.220201714505329	0.808951575524422	0.449732988499266	0.173593154700173	25	0	0	1	1
22	ET-MPC-same	0.396102719984869	0.162200583282453	1.48925200866935	0.03713815549925	0.15565698237701	25	0	0	1	1
23	ET-MPC-same	0.322409913291269	0.150571198421549	0.796900698149491	0.298422651045999	0.200414756307962	24.8	0	0	1	1
24	ET-MPC-same	0.350330573674441	0.191346289183015	0.890649549702529	0.122020223988848	0.178378084932787	25	0	0	1	1
25	ET-MPC-same	0.548326267921557	0.250669087555638	1.01897069545163	0.883216387244614	0.188401762971776	24.9	0	0	1	1
26	ET-MPC-same	0.312633250610321	0.160235404129872	1.02229811621021	0.348431984537035	0.238021887718084	24.9	0	0	1	1
27	ET-MPC-same	0.405645794637872	0.176527951415529	1.31134322534408	0.304252121181451	0.181855242502819	24.9	0	0	1	1
28	ET-MPC-same	0.286276016557494	0.161388668841282	0.766604619429141	0.114219428893568	0.178028956013836	24.4	0	0	1	1
29	ET-MPC-same	0.350352101613574	0.145810903181492	0.995142164049033	0.337850769242202	0.261104279772888	24.5	0	0	1	1
30	ET-MPC-same	0.555847052253437	0.238684779039742	1.21609011822955	0.539755213959721	0.175752035232944	25	0	0	1	1
31	ET-MPC-same	0.354135639654282	0.173678504961011	0.983312958921716	0.345720787624605	0.196319932794979	24.9	0	0	1	1
32	ET-MPC-same	0.54164769249118	0.22662990196904	0.987043201055176	0.34268871548545	0.173887936330952	24.8	0	0	1	1
33	ET-MPC-same	0.433576146210735	0.205505866212949	0.815919354170358	0.523775784781856	0.186729492863069	25	0	0	1	1
34	ET-MPC-same	0.428167200191643	0.19322393342992	1.10920157430148	0.430674804290258	0.198734493450213	24.9	0	0	1	1
35	ET-MPC-same	0.419089085954759	0.199753003437313	0.69959796690663	0.417297673955668	0.193602855788815	25	0	0	1	1
36	ET-MPC-same	0.358838054604489	0.164770140851675	1.05946565201567	0.341779734377005	0.190137929120567	24.9	0	0	1	1
37	ET-MPC-same	0.284835882686166	0.154054006586263	1.06028932398392	0.230482475191273	0.227117915755113	24.9	0	0	1	1
38	ET-MPC-same	0.333721644508238	0.164587660738188	1.11448672708898	0.158417305781037	0.203529097864668	24.9	0	0	1	1
39	ET-MPC-same	0.377946874931886	0.171651168590799	1.22946479652836	0.471010449672292	0.178063497791553	25	0	0	1	1
40	ET-MPC-same	0.333441534436936	0.172642944878514	0.730978944943953	0.209138376359256	0.217922390169345	24.9	0	0	1	1
41	ET-MPC-same	0.436432651441519	0.203091993639074	1.35459055636733	0.427792496661405	0.172997041811575	25	0	0	1	1
42	ET-MPC-same	0.606388897179624	0.254646092801587	1.17815601374925	0.416505860822377	0.174559510167586	25	0	0	1	1
43	ET-MPC-same	0.410180962306279	0.199439740880488	1.10983261442223	0.585617485402236	0.196640090397773	25	0	0	1	1
44	ET-MPC-same	0.501249516556728	0.231575068967119	1.10078935913789	0.532041680884836	0.183416139280377	25	0	0	1	1
45	ET-MPC-same	0.405860343078707	0.192698931535099	1.2504247712094	0.0639446451113276	0.193765394783089	25	0	0	1	1
46	ET-MPC-same	0.433663201884367	0.214315690129794	1.12271837302094	0.474395621530337	0.17578382967192	25	0	0	1	1
47	ET-MPC-same	0.304158187762593	0.161541414836281	1.14155445905182	0.134772311675831	0.205322295953085	24.9	0	0	1	1
48	ET-MPC-same	0.431692827655811	0.211724526716529	0.848070705239453	0.39508712972404	0.191147693681019	24.9	0	0	1	1
49	ET-MPC-same	0.480277649292858	0.191445536834851	0.93335470160902	0.55524356067263	0.187789981373802	24.9	0	0	1	1
50	ET-MPC-same	0.490970819511828	0.222070501003381	0.971933609722765	0.239069038809773	0.167980270951908	25	0	0	1	1
51	ET-MPC-same	0.428806873525756	0.192183521103497	1.00888873610808	0.543527067661114	0.195141578053527	25	0	0	1	1
52	ET-MPC-same	0.481679796399082	0.189888076486554	1.05120272654347	0.424620382340299	0.224212193462481	25	0	0	1	1
53	ET-MPC-same	0.364428304760764	0.143190883837101	0.985222798595173	0.267330138331189	0.256089229741084	24.4	0	0	1	1
54	ET-MPC-same	0.449592217667982	0.218462474602883	1.28411149576726	0.509587503107271	0.182025597067337	25	0	0	1	1
55	ET-MPC-same	0.368456501019416	0.158279377988216	0.916499440633704	0.26914777455626	0.2327956354662	24.8	0	0	1	1
56	ET-MPC-same	0.630731504254813	0.257881710023295	1.22689657042559	0.179809657542518	0.162886210061904	25	0	0	1	1
57	ET-MPC-same	0.298731295664912	0.150244885061328	0.756727818503408	0.315367070125344	0.204808996202459	24.7	0	0	1	1
58	ET-MPC-same	0.354530636816651	0.207468532525196	0.690974839169908	0.0751691102983558	0.199885429940762	25	0	0	1	1
59	ET-MPC-same	0.355812803488476	0.120170403143976	0.886061449406858	0.308699888000417	0.200759281280186	24.1	0	0	1	1
60	ET-MPC-same	0.381649639330326	0.175196654556654	1.39884073732183	0.0388721936898377	0.175575010892126	24.9	0	0	1	1
61	ET-MPC-same	0.440026077220188	0.221435594402157	0.99193206329807	0.323901639849648	0.176403900832885	25	0	0	1	1
62	ET-MPC-same	0.461088155427155	0.208210629775945	0.820192182746771	0.274173293293803	0.171029267380074	24.9	0	0	1	1
63	ET-MPC-same	0.428901006004114	0.202141442240557	0.977557265301513	0.14187053529197	0.167033564604332	24.5	0	0	1	1
64	ET-MPC-same	0.446624625531681	0.197807125633917	0.765432173868048	0.368091675381946	0.173501808885133	25	0	0	1	1
65	ET-MPC-same	0.389140561408322	0.154449596937887	0.941485894649099	0.365621329357409	0.210309272988179	24.8	0	0	1	1
66	ET-MPC-same	0.409335142607405	0.17094619239634	0.946044910443568	0.445071706960838	0.203677030946262	25	0	0	1	1
67	ET-MPC-same	0.424312128430378	0.18336198306574	0.815007863805825	0.543933271282651	0.182201889207638	25	0	0	1	1
68	ET-MPC-same	0.372987248734484	0.174341018398327	0.786085935869552	0.32003969960194	0.220086324241798	24.9	0	0	1	1
69	ET-MPC-same	0.49517919054366	0.210015888583889	1.29675587577608	0.243575572534193	0.155122988688135	25	0	0	1	1
70	ET-MPC-same	0.3054664805276	0.147409189527355	1.27342598313616	0.10103212392978	0.197765127517903	24.1	0	0	1	1
71	ET-MPC-same	0.435125426221924	0.212326322913466	0.785217266883686	0.627141823968603	0.185596051230685	24.9	0	0	1	1
72	ET-MPC-same	0.346545003194629	0.1735478253273	1.26543505859209	0.397674607426468	0.190244752673095	25	0	0	1	1
73	ET-MPC-same	0.48437756312501	0.2254583776167	0.854244700743114	0.225751743426952	0.168459167289311	25	0	0	1	1
74	ET-MPC-same	0.479107588223178	0.20525798215276	1.1351082001916	0.2493975701542	0.193621064499061	25	0	0	1	1
75	ET-MPC-same	0.386306344242562	0.200504996198473	1.28415900043474	0.36337406896261	0.207709993434917	25	0	0	1	1
76	ET-MPC-same	0.301276269826347	0.153217915713124	0.780233061067066	0.336306064755856	0.202207054809882	24.9	0	0	1	1
77	ET-MPC-same	0.510677766557414	0.235849665801361	1.28549106270522	0.567831011823822	0.167922988138118	25	0	0	1	1
78	ET-MPC-same	0.322764466200071	0.177279707968301	1.08359764829546	0.290679318039508	0.201353631936687	24.9	0	0	1	1
79	ET-MPC-same	0.35934867142432	0.146210923041419	0.733451525139897	0.322368619930732	0.206557885201311	24.2	0	0	1	1
80	ET-MPC-same	0.306497422877524	0.177909069309505	0.700479882551778	0.108413255705097	0.188959430031768	24.9	0	0	1	1
81	ET-MPC-same	0.372492093959007	0.211382893087017	0.869620037515792	0.487659525592786	0.199743174853231	25	0	0	1	1
82	ET-MPC-same	0.580609797187678	0.238024410085069	1.11194139723799	0.52121069661864	0.153927027941115	25	0	0	1	1
83	ET-MPC-same	0.3426748693482	0.152789718863701	1.40936415258978	0.272144506608202	0.194736207164604	24.9	0	0	1	1
84	ET-MPC-same	0.375836941207842	0.178273939667072	0.799661727486616	0.437589883578601	0.225373418562354	24.9	0	0	1	1
85	ET-MPC-same	0.369242886746147	0.166482813262095	0.8005484153199	0.30965241136608	0.233722559486934	24.7	0	0	1	1
86	ET-MPC-same	0.389492986922282	0.144368057286112	0.899463286620259	0.333066289302855	0.202074223843527	24.5	0	0	1	1
87	ET-MPC-same	0.438866969506561	0.207763225515941	1.32782823276926	0.0932736583858847	0.186366722878366	25	0	0	1	1
88	ET-MPC-same	0.373219934445644	0.17982174280647	0.965875286110831	0.34022148437946	0.187723515598186	25	0	0	1	1
89	ET-MPC-same	0.361572263105047	0.150948439051054	1.16266997755297	0.253356536649042	0.214377219136022	24.8	0	0	1	1
90	ET-MPC-same	0.377037398562889	0.184893852085998	0.797202580716912	0.45247732014271	0.185076126711884	25	0	0	1	1
91	ET-MPC-same	0.463162196254915	0.203599915118586	0.804597827590385	0.392582908619652	0.196653648368243	24.9	0	0	1	1
92	ET-MPC-same	0.506859599782935	0.223345101388537	0.893853129190038	0.229018237323703	0.176433990373159	25	0	0	1	1
93	ET-MPC-same	0.411856718440629	0.20308221979565	0.825186704204213	0.368339248178373	0.208285524691613	25	0	0	1	1
94	ET-MPC-same	0.300722240396368	0.119725279867075	1.35267579342154	0.231431013390227	0.202416051387889	23.4	0	0	1	1
95	ET-MPC-same	0.627121550621023	0.255947424866033	1.38646505277316	0.53196056041301	0.1504660287034	25	0	0	1	1
96	ET-MPC-same	0.354316265073716	0.137874444886412	1.20631437234094	0.248565353575334	0.226738555051814	24.3	0	0	1	1
97	ET-MPC-same	0.45353831433127	0.221256493370402	0.932978554938879	0.488197634297656	0.188082761604091	25	0	0	1	1
98	ET-MPC-same	0.454219016221334	0.200412168270381	0.901536622471994	0.372228674658178	0.198822541998139	25	0	0	1	1
99	ET-MPC-same	0.38073049043808	0.161329971149253	1.20880372079952	0.261920893750225	0.194083764194039	24.5	0	0	1	1
100	ET-MPC-same	0.353334116216652	0.180888711554549	0.658712758320236	0.200773473025873	0.164104246648654	24.8	0	0	1	1
1	ET-MPC-PID	0.225994962730564	0.0455854582242852	0.749035008099343	0.211052058625006	0.124428980148014	19.1	0	0	1	1
2	ET-MPC-PID	0.225471404312178	0.0236283080004404	0.785053691971981	0.218240578037727	0.102859775575214	17.3	0	0	1	1
3	ET-MPC-PID	0.209187497669871	0.0321290995977657	0.49103369800258	0.214185014073366	0.103490694536813	17.6	0	0	1	1
4	ET-MPC-PID	0.203718453337988	0.0299199823765911	0.401058782635119	0.194448521212814	0.100302847382858	17.7	0	0	1	1
5	ET-MPC-PID	0.222051839661459	0.0446990542238579	0.686619000328759	0.199524868516271	0.118638896324893	19.3	0	0	1	1
6	ET-MPC-PID	0.205060515347332	0.0446881915721874	0.333049349522176	0.205064110767877	0.119973199132697	18.8	0	0	1	1
7	ET-MPC-PID	0.261497006669634	0.0359605764892438	1.04842120230831	0.193084922673383	0.105559330257575	18.4	0	0	1	1
8	ET-MPC-PID	0.214325973527965	0.0259739793019977	0.615207993401634	0.217158718420204	0.103952305848612	17.2	0	0	1	1
9	ET-MPC-PID	0.217377645415815	0.022969055040194	0.690452202816679	0.190032106098929	0.103761091836347	17.3	0	0	1	1
10	ET-MPC-PID	0.225411951938077	0.0337650522392704	0.75543965509792	0.193770359686485	0.106975669316939	17.9	0	0	1	1
11	ET-MPC-PID	0.241729028900897	0.0313508550313465	0.934972481141795	0.205228573526434	0.105435207550692	17.8	0	0	1	1
12	ET-MPC-PID	0.23831867594164	0.0219258227058848	0.908640431540647	0.207257719470582	0.096299447861151	17.2	0	0	1	1
13	ET-MPC-PID	0.245066857658918	0.0418256360421958	0.950672982349167	0.215172081060362	0.11624250794059	18.8	0	0	1	1
14	ET-MPC-PID	0.241478116106544	0.0715470092934097	0.806876674783285	0.223830829608892	0.141065907812114	21.4	0	0	1	1
15	ET-MPC-PID	0.207798434454359	0.0265998686382192	0.47787885139378	0.196204005463314	0.106034524956763	17.2	0	0	1	1
16	ET-MPC-PID	0.222087883627379	0.0280728732965771	0.705430107150282	0.216311386520603	0.104587143237581	17.4	0	0	1	1
17	ET-MPC-PID	0.223909368855949	0.0514297392850093	0.699447783489078	0.226168402345196	0.127085255509711	20	0	0	1	1
18	ET-MPC-PID	0.215413512154887	0.0366930144125792	0.622893305077947	0.228835206003227	0.105515434568344	18.1	0	0	1	1
19	ET-MPC-PID	0.20526145226029	0.0291603054075831	0.390979690466118	0.216001921607606	0.103020632849086	17.3	0	0	1	1
20	ET-MPC-PID	0.203422768779755	0.0332134595384888	0.386295830733872	0.203128885385859	0.107293282535231	17.8	0	0	1	1
21	ET-MPC-PID	0.204621121314067	0.0414950625122408	0.334106066142376	0.188451101155874	0.110934045113332	18.8	0	0	1	1
22	ET-MPC-PID	0.246477810595637	0.0325479238708287	0.948116342674854	0.217747427687348	0.0996349321146708	18	0	0	1	1
23	ET-MPC-PID	0.206410460337133	0.0217660140214447	0.479447776594858	0.197611110528473	0.0951679755123815	17.1	0	0	1	1
24	ET-MPC-PID	0.207390081273633	0.028286361243395	0.515638473251192	0.199335896590559	0.100003299844925	17.6	0	0	1	1
25	ET-MPC-PID	0.213385141507921	0.0524316177343163	0.516249371974664	0.211887121790231	0.133004469292426	20.3	0	0	1	1
26	ET-MPC-PID	0.221303371047426	0.0256761075820413	0.703467969003592	0.224436095419285	0.10337532356795	17.3	0	0	1	1
27	ET-MPC-PID	0.240997721215302	0.0323442761332656	0.90908018984409	0.190193050385963	0.109415064394106	17.9	0	0	1	1
28	ET-MPC-PID	0.209331757503768	0.0301000126667408	0.499771394745398	0.215195168083515	0.104076234696147	17.6	0	0	1	1
29	ET-MPC-PID	0.218412838363159	0.0213706357052884	0.698712996176407	0.192282837937873	0.103112247116364	17.2	0	0	1	1
30	ET-MPC-PID	0.237344749239507	0.0557471511600805	0.856739702468658	0.222129902618525	0.132436640853431	20.4	0	0	1	1
31	ET-MPC-PID	0.21681806138465	0.0278522717992448	0.660670764395239	0.201742273258856	0.102115171135793	17.7	0	0	1	1
32	ET-MPC-PID	0.212014433290862	0.0440842625271169	0.558915044093748	0.207680856315617	0.116228929662148	18.9	0	0	1	1
33	ET-MPC-PID	0.203039477573456	0.03319124937641	0.371880968898919	0.19756287616281	0.104034322134219	17.8	0	0	1	1
34	ET-MPC-PID	0.225234239954483	0.0247911960222085	0.787993278772532	0.215491395903162	0.0988900941325139	17.4	0	0	1	1
35	ET-MPC-PID	0.203286777826735	0.025760686099256	0.390314609708921	0.226737670267261	0.0968490959143939	17.2	0	0	1	1
36	ET-MPC-PID	0.221997898797972	0.0297715343058355	0.699975303020142	0.210524528462409	0.103314221460875	17.6	0	0	1	1
37	ET-MPC-PID	0.220959753380613	0.0254118740930537	0.730367267483618	0.212207326389843	0.102736891702047	17.3	0	0	1	1
38	ET-MPC-PID	0.22587998806873	0.0279671691875917	0.778298674131351	0.2094852344231	0.104234916127267	17.3	0	0	1	1
39	ET-MPC-PID	0.230107763359365	0.0334574386167045	0.807247468819414	0.188651827350008	0.105635746498422	17.7	0	0	1	1
40	ET-MPC-PID	0.205786329568606	0.0277517412162226	0.456348447641621	0.209008137212585	0.100934737817727	17.3	0	0	1	1
41	ET-MPC-PID	0.237767943090667	0.0355329260474409	0.89515349093043	0.200513269418167	0.107890389485347	18.2	0	0	1	1
42	ET-MPC-PID	0.21021387422828	0.0603016674931975	0.354276598684718	0.210745639123777	0.129860284713348	20.3	0	0	1	1
43	ET-MPC-PID	0.225869887452949	0.0322047332066801	0.786520962482316	0.216199323529884	0.104972051793906	17.7	0	0	1	1
44	ET-MPC-PID	0.225480627309141	0.0387711183762845	0.713652322197964	0.221129882009678	0.114187056179778	18.5	0	0	1	1
45	ET-MPC-PID	0.222176361775905	0.0291537801631281	0.739019290783451	0.202128754224864	0.101277422070397	17.6	0	0	1	1
46	ET-MPC-PID	0.226454024536559	0.0343620028963141	0.761841055165385	0.177678161913861	0.105653272900763	18.1	0	0	1	1
47	ET-MPC-PID	0.224907241277525	0.0265335313924866	0.774729419076564	0.195137247278087	0.102253863638383	17.4	0	0	1	1
48	ET-MPC-PID	0.205839813138395	0.0362180879232647	0.373095093467906	0.181053966586449	0.107614355927744	18.2	0	0	1	1
49	ET-MPC-PID	0.21333375177402	0.0285359607021006	0.573059939696935	0.205183454204458	0.0995480235281439	17.5	0	0	1	1
50	ET-MPC-PID	0.219179850787414	0.0398322138430683	0.667284207277184	0.201612983330017	0.109462663665637	18.5	0	0	1	1
51	ET-MPC-PID	0.219537528538903	0.0268468542072443	0.722925265087573	0.201670285867212	0.100017882445619	17.5	0	0	1	1
52	ET-MPC-PID	0.209837027407799	0.0251264522491763	0.552929591017561	0.229068212661358	0.101824520691887	17.2	0	0	1	1
53	ET-MPC-PID	0.214365113875134	0.0213453576462021	0.623384549289428	0.214222797710508	0.104185161952922	17.1	0	0	1	1
54	ET-MPC-PID	0.233948258172915	0.0315332386394013	0.861110907151577	0.207199957657689	0.105915705245253	17.7	0	0	1	1
55	ET-MPC-PID	0.212495968053636	0.0292969741970928	0.619135317993817	0.210228529566696	0.108424720929298	17.3	0	0	1	1
56	ET-MPC-PID	0.235992565091568	0.0542312879415243	0.828734580721272	0.199952434109067	0.126986343626192	20.1	0	0	1	1
57	ET-MPC-PID	0.207946221185524	0.0279950050807523	0.493725744970589	0.193763430736281	0.102722240633708	17.5	0	0	1	1
58	ET-MPC-PID	0.207275069381664	0.0272973335529638	0.474301145963903	0.192572448202842	0.100007431420817	17.3	0	0	1	1
59	ET-MPC-PID	0.212344643241823	0.0251084447098141	0.581270877842104	0.200537270628196	0.0979895391997298	17.2	0	0	1	1
60	ET-MPC-PID	0.248744367395662	0.0262166274847365	0.98658774367935	0.191072314215898	0.0985422193731447	17.5	0	0	1	1
61	ET-MPC-PID	0.207602087358524	0.0404423456897972	0.441387021254832	0.200226542031345	0.112441676079485	18.6	0	0	1	1
62	ET-MPC-PID	0.209455223768093	0.0412823598663176	0.490860821687648	0.214082623110601	0.116702858859268	18.8	0	0	1	1
63	ET-MPC-PID	0.219349834804686	0.0437734235595652	0.649174901306784	0.179129985796293	0.115733161004436	18.8	0	0	1	1
64	ET-MPC-PID	0.209840268121263	0.0393801376679935	0.468429538857706	0.201111420803809	0.109817255530554	18.6	0	0	1	1
65	ET-MPC-PID	0.216637942865711	0.0305938158513438	0.665902800538833	0.188527514380222	0.107330547915181	17.6	0	0	1	1
66	ET-MPC-PID	0.214350449229563	0.0315572317333813	0.653929573497429	0.21355001998048	0.10306867923446	17.7	0	0	1	1
67	ET-MPC-PID	0.205450660804549	0.0313106942242678	0.494057169123355	0.20039797300262	0.102396530040898	17.7	0	0	1	1
68	ET-MPC-PID	0.20998847656487	0.0285775498395548	0.53746875691209	0.227082218172106	0.10538338220488	17.4	0	0	1	1
69	ET-MPC-PID	0.246279532654807	0.0505607463205242	0.947285609904108	0.208197164721678	0.120855773132749	19.6	0	0	1	1
70	ET-MPC-PID	0.232687550288897	0.0251510131086037	0.84165048645413	0.227626054192956	0.103398710623272	17.4	0	0	1	1
71	ET-MPC-PID	0.206023744689715	0.0324454539284413	0.475677952831064	0.209465138358761	0.103352935237378	17.8	0	0	1	1
72	ET-MPC-PID	0.239794232555274	0.0270456122736444	0.937349994287155	0.206874815113423	0.100290786256436	17.5	0	0	1	1
73	ET-MPC-PID	0.212186696597072	0.0514720830468987	0.508523685021244	0.195174949299465	0.123334517776331	19.7	0	0	1	1
74	ET-MPC-PID	0.225025133613116	0.0377380072278052	0.746897620313733	0.213394139807782	0.116918536487021	18.5	0	0	1	1
75	ET-MPC-PID	0.233476399752213	0.0286607252658308	0.859490198845883	0.210580248803702	0.107646792484285	17.6	0	0	1	1
76	ET-MPC-PID	0.210951423685569	0.0267955166453845	0.543921323021424	0.206878311872083	0.101440695686571	17.2	0	0	1	1
77	ET-MPC-PID	0.211448152538807	0.0474750632743874	0.508047909850361	0.214295058629148	0.114348340329147	19.4	0	0	1	1
78	ET-MPC-PID	0.223766123153694	0.0265056434022547	0.737548848653748	0.207235021395215	0.10286209102417	17.6	0	0	1	1
79	ET-MPC-PID	0.206364794850879	0.0199608079521961	0.472758359523529	0.21315027998033	0.0960797543922929	17	0	0	1	1
80	ET-MPC-PID	0.20801385616881	0.0329552175437489	0.458566891515087	0.191265251566918	0.102356480831013	17.8	0	0	1	1
81	ET-MPC-PID	0.212166539565636	0.0283879646719091	0.58862534054663	0.178582050765874	0.104414552186042	17.4	0	0	1	1
82	ET-MPC-PID	0.221779757657533	0.0505387698616611	0.678976936730323	0.224527690902762	0.118032999080326	19.7	0	0	1	1
83	ET-MPC-PID	0.239543295837607	0.0287734402067562	0.894554149869001	0.204601156682128	0.102856667008904	17.5	0	0	1	1
84	ET-MPC-PID	0.20658783565359	0.026626463675285	0.47682782389101	0.221572047201325	0.097559492115447	17.1	0	0	1	1
85	ET-MPC-PID	0.205517037928725	0.023620729015104	0.499919258663727	0.197737353010289	0.103221430505121	17.1	0	0	1	1
86	ET-MPC-PID	0.20822603280255	0.0284725796008903	0.486308343158351	0.179086818718465	0.102510176141526	17.2	0	0	1	1
87	ET-MPC-PID	0.242250078563614	0.0322798477959056	0.942807934941875	0.190429893150091	0.104262322128947	17.8	0	0	1	1
88	ET-MPC-PID	0.218893900632305	0.028438928959462	0.686774899707909	0.212321238244522	0.101252142530096	17.4	0	0	1	1
89	ET-MPC-PID	0.228613425180726	0.0247231456721273	0.830129893164592	0.20540809429855	0.102915980802559	17.5	0	0	1	1
90	ET-MPC-PID	0.208377585903341	0.0346111319864547	0.508901624737985	0.203715417799672	0.105869967341688	17.9	0	0	1	1
91	ET-MPC-PID	0.203762983641531	0.0314675158194668	0.361873648222025	0.202371407287301	0.105123582351173	17.7	0	0	1	1
92	ET-MPC-PID	0.211332473522268	0.0473573538992813	0.530459955417477	0.183639606930644	0.119023546518036	19.1	0	0	1	1
93	ET-MPC-PID	0.208349641391988	0.0269850420633313	0.494858598365477	0.182841416064158	0.102147930562025	17.5	0	0	1	1
94	ET-MPC-PID	0.245592284530535	0.0211997261031244	0.963900739312654	0.198915901141188	0.100838684146875	17.3	0	0	1	1
95	ET-MPC-PID	0.236192118859764	0.0684106697930057	0.743752372687939	0.244522078970461	0.136387916582135	21.1	0	0	1	1
96	ET-MPC-PID	0.229726232049854	0.0244383224631582	0.807297989963612	0.187321232622972	0.104636232403717	17.2	0	0	1	1
97	ET-MPC-PID	0.210021469402265	0.0377153207999422	0.511066223118605	0.200007705046838	0.110787438338826	18.3	0	0	1	1
98	ET-MPC-PID	0.210458046082746	0.0344845986526114	0.547356286345406	0.189281754178519	0.105093764256858	17.8	0	0	1	1
99	ET-MPC-PID	0.231159352973982	0.0304940914278172	0.814318576975282	0.203672399771224	0.108228842372774	17.6	0	0	1	1
100	ET-MPC-PID	0.203049304320058	0.0357439274467867	0.327995350673253	0.21411222914641	0.104849514567914	18.2	0	0	1	1
